# Supplementary material for: Proposal for a shared definition of « primary healthcare » by health professionals: A national cross-sectional survey
Source: PLoS One. 2023 Mar 1;18(3):e0281882. doi: 10.1371/journal.pone.0281882 (PMC9977035; doi:10.1371/journal.pone.0281882)
Supplement: S1 Table — (XLSX) [file pone.0281882.s001.xlsx]

## Sheet: Survey
Entry	Did you already answer the survey ?	Do you consider yourself an actor of primary healthcare ?	Are you an active member of a primary healthcare research group ?	Briefly describe what primary care means to you (3 expected keywords) [Keyword 1]	Briefly describe what primary care means to you (3 expected keywords) [Keyword 2]	Briefly describe what primary care means to you (3 expected keywords) [Keyword 3]	In your opinion, does the following functions are part of primary healthcare (Rate from 1 = Strongly Disagree to 4 = Strongly Agree) [Diagnostic, treatment]	In your opinion, does the following functions are part of primary healthcare (Rate from 1 = Strongly Disagree to 4 = Strongly Agree) [Pharmaceutical advice]	In your opinion, does the following functions are part of primary healthcare (Rate from 1 = Strongly Disagree to 4 = Strongly Agree) [Prevention, screening]	In your opinion, does the following functions are part of primary healthcare (Rate from 1 = Strongly Disagree to 4 = Strongly Agree) [Healthcare education]	In your opinion, does the following functions are part of primary healthcare (Rate from 1 = Strongly Disagree to 4 = Strongly Agree) [Orientation in the healthcare system]	In your opinion, does the following functions are part of primary healthcare (Rate from 1 = Strongly Disagree to 4 = Strongly Agree) [Patient follow up]	In your opinion, does the following functions are part of primary healthcare (Rate from 1 = Strongly Disagree to 4 = Strongly Agree) [Drug dispensing and administration]	Choose the most important/essential function	Choose from the list of professionals below those that you consider to be part of the primary healthcare actors [Home help]	Choose from the list of professionals below those that you consider to be part of the primary healthcare actors [Paramedic]	Choose from the list of professionals below those that you consider to be part of the primary healthcare actors [Social worker]	Choose from the list of professionals below those that you consider to be part of the primary healthcare actors [Cardiologist]	Choose from the list of professionals below those that you consider to be part of the primary healthcare actors [Dentist]	Choose from the list of professionals below those that you consider to be part of the primary healthcare actors [Nurse]	Choose from the list of professionals below those that you consider to be part of the primary healthcare actors [Physiothérapist]	Choose from the list of professionals below those that you consider to be part of the primary healthcare actors [occupational physician]	Choose from the list of professionals below those that you consider to be part of the primary healthcare actors [General practitioner]	Choose from the list of professionals below those that you consider to be part of the primary healthcare actors [Ophtalmologist]	Choose from the list of professionals below those that you consider to be part of the primary healthcare actors [Pediatrician]	Choose from the list of professionals below those that you consider to be part of the primary healthcare actors [Pharmacist]	Choose from the list of professionals below those that you consider to be part of the primary healthcare actors [Psychiatrist]	Choose from the list of professionals below those that you consider to be part of the primary healthcare actors [Psychologist]	Choose from the list of professionals below those that you consider to be part of the primary healthcare actors [Radiologist]	Choose from the list of professionals below those that you consider to be part of the primary healthcare actors [Emergency call platform]	Choose from the list of professionals below those that you consider to be part of the primary healthcare actors [Midwives]	Choose from the list of professionals below those that you consider to be part of the primary healthcare actors [Medical secretary]	Choose from the list of professionals below those that you consider to be part of the primary healthcare actors [Emergency doctor]	Choose among the different places receiving patients those which, in your opinion, could be part of the primary healthcare offer [Office of general practice]	Choose among the different places receiving patients those which, in your opinion, could be part of the primary healthcare offer [multi-professional health center]	Choose among the different places receiving patients those which, in your opinion, could be part of the primary healthcare offer [Medical laboratory]	Choose among the different places receiving patients those which, in your opinion, could be part of the primary healthcare offer [Radiology practice]	Choose among the different places receiving patients those which, in your opinion, could be part of the primary healthcare offer [medical-psychological center]	Choose among the different places receiving patients those which, in your opinion, could be part of the primary healthcare offer [Hospital with an emergency department]	Choose among the different places receiving patients those which, in your opinion, could be part of the primary healthcare offer [Maternity]	Choose among the different places receiving patients those which, in your opinion, could be part of the primary healthcare offer [Physiology and reeducation center]	Choose among the different places receiving patients those which, in your opinion, could be part of the primary healthcare offer [Prison healthcare service]	Choose among the different places receiving patients those which, in your opinion, could be part of the primary healthcare offer [On call doctor service]	Choose among the different places receiving patients those which, in your opinion, could be part of the primary healthcare offer [Maternal and child protection office]	Choose among the different places receiving patients those which, in your opinion, could be part of the primary healthcare offer [On-call general practitioner]	Mrs C, 25 years old, consults a midwife in a university hospital as part of her 6th month prenatal consultation. In your opinion, does the clinical situation fall within the scope of primary healthcare ?	Mrs. D, 70, has an appointment with a pharmacist in her usual pharmacy to get her flu vaccine. In your opinion, does the clinical situation above fall within the scope of primary healthcare ?	Mr V, 55 years old, consults his referring cardiologist practicing in town to perform an electrocardiogram as part of monitoring his arterial hypertension. In your opinion, does the clinical situation above fall within the scope of primary healthcare ?	Mr D, 50 years old, consults an occupational doctor, in the premises of his company to discuss the resumption of his professional activity following a fracture of the tibia during his skiing holidays. In your opinion, does the clinical situation above fall within the scope of primary healthcare ?
1	No	Yes	No	Link	First intention	First resort	4 = Strongly Agree	4 = Strongly Agree	4 = Strongly Agree	4 = Strongly Agree	4 = Strongly Agree	3 = Agree	3 = Agree	Diagnostic, treatment	Yes	Yes	No	No	No	No	No	No	Yes	No	Yes	Yes	No	Yes	No	Yes	Yes	No	Yes	Yes	Yes	No	No	No	Yes	No	No	Yes	Yes	Yes	Yes	Yes	Yes	No	No
2	No	Yes	No	Accessibility	Unscrambling	Prevention	2 = Disagree	4 = Strongly Agree	4 = Strongly Agree	4 = Strongly Agree	4 = Strongly Agree	3 = Agree	3 = Agree	Prevention, screening	Yes	No	No	No	Yes	Yes	No	Yes	Yes	No	No	Yes	Yes	Yes	No	Yes	No	No	Yes	Yes	Yes	No	No	Yes	Yes	Yes	No	Yes	No	Yes	Yes	Yes	Yes	Yes	Yes
3	No	Yes	No	First	Contact details	Generalists	3 = Agree	3 = Agree	4 = Strongly Agree	4 = Strongly Agree	4 = Strongly Agree	3 = Agree	2 = Disagree	Orientation in the healthcare system	No	No	No	No	Yes	No	Yes	No	Yes	Yes	Yes	Yes	No	No	No	Yes	Yes	No	No	Yes	Yes	No	No	No	Yes	Yes	No	No	Yes	No	No	Yes	Yes	No	No
4	No	Yes	No	GESTURE	HEART	life	4 = Strongly Agree	3 = Agree	3 = Agree	4 = Strongly Agree	3 = Agree	2 = Disagree	2 = Disagree	Diagnostic, treatment	No	No	No	Yes	No	No	No	No	Yes	No	Yes	No	No	No	Yes	Yes	No	No	No	Yes	No	No	No	No	Yes	No	No	No	No	No	Yes	No	No	Yes	No
5	No	Yes	No	Prevention	Care	Health	4 = Strongly Agree	4 = Strongly Agree	4 = Strongly Agree	4 = Strongly Agree	4 = Strongly Agree	4 = Strongly Agree	3 = Agree	Prevention, screening	Yes	Yes	No	No	No	Yes	No	No	Yes	No	Yes	Yes	No	No	No	No	Yes	No	No	Yes	No	No	No	Yes	No	No	No	No	Yes	Yes	No	Yes	Yes	Yes	Yes
6	No	Yes	No	General medicine	Prevention	Follow up	4 = Strongly Agree	4 = Strongly Agree	4 = Strongly Agree	4 = Strongly Agree	4 = Strongly Agree	4 = Strongly Agree	4 = Strongly Agree	Orientation in the healthcare system	No	No	No	No	Yes	Yes	No	No	Yes	No	No	Yes	No	No	No	No	Yes	No	No	Yes	Yes	No	No	No	No	No	No	No	No	Yes	No	Yes	Yes	No	No
7	No	No	No	first resort	routine care	general medicine	3 = Agree	4 = Strongly Agree	4 = Strongly Agree	4 = Strongly Agree	4 = Strongly Agree	4 = Strongly Agree	3 = Agree	Prevention, screening	No	No	No	No	Yes	Yes	No	No	Yes	No	Yes	Yes	No	Yes	No	No	Yes	No	No	Yes	Yes	No	No	Yes	No	No	No	No	Yes	Yes	Yes	Yes	Yes	No	No
8	No	Yes	No	The first contact with care	A basic foundation for all	Proximity	4 = Strongly Agree	4 = Strongly Agree	4 = Strongly Agree	4 = Strongly Agree	4 = Strongly Agree	4 = Strongly Agree	4 = Strongly Agree	Education to healthcare	No	No	No	No	Yes	Yes	No	No	Yes	Yes	No	Yes	No	No	No	No	Yes	No	No	Yes	Yes	No	No	No	No	No	No	No	No	Yes	Yes	No	Yes	No	No
9	No	Yes	Yes	Accessible	Proximity	Direct	4 = Strongly Agree	4 = Strongly Agree	4 = Strongly Agree	4 = Strongly Agree	4 = Strongly Agree	4 = Strongly Agree	4 = Strongly Agree	Patient follow up	No	No	Yes	No	Yes	Yes	Yes	Yes	Yes	No	No	No	No	No	No	Yes	Yes	No	No	Yes	Yes	No	No	No	No	No	Yes	Yes	No	Yes	Yes	Yes	Yes	Yes	Yes
10	No	Yes	No	Ambulatory	Patient follow-up	emergency management	4 = Strongly Agree	4 = Strongly Agree	4 = Strongly Agree	4 = Strongly Agree	4 = Strongly Agree	4 = Strongly Agree	3 = Agree	Prevention, screening	No	No	No	No	Yes	Yes	No	No	Yes	No	No	Yes	No	No	No	No	No	Yes	No	Yes	Yes	Yes	Yes	Yes	No	No	Yes	Yes	Yes	Yes	Yes	Yes	Yes	Yes	No
11	No	Yes	No	First resort	Prevention	Follow up	4 = Strongly Agree	3 = Agree	4 = Strongly Agree	4 = Strongly Agree	4 = Strongly Agree	4 = Strongly Agree	3 = Agree	Patient follow up	No	No	No	No	Yes	Yes	Yes	No	Yes	No	Yes	Yes	No	Yes	No	No	Yes	No	No	Yes	Yes	No	No	Yes	No	Yes	Yes	Yes	No	Yes	No	Yes	Yes	Yes	No
12	No	Yes	No	Comfort	Hygiene	Empathy	2 = Disagree	2 = Disagree	4 = Strongly Agree	4 = Strongly Agree	4 = Strongly Agree	4 = Strongly Agree	4 = Strongly Agree	Education to healthcare	Yes	No	No	No	No	Yes	Yes	No	Yes	No	No	Yes	No	No	No	No	No	No	No	Yes	Yes	Yes	No	Yes	Yes	Yes	Yes	Yes	Yes	Yes	No	Yes	Yes	Yes	Yes
13	No	Yes	No	First necessity	Coordination	General	4 = Strongly Agree	4 = Strongly Agree	4 = Strongly Agree	4 = Strongly Agree	4 = Strongly Agree	4 = Strongly Agree	3 = Agree	Prevention, screening	Yes	No	Yes	No	Yes	Yes	No	Yes	Yes	No	Yes	Yes	No	Yes	No	Yes	Yes	No	Yes	Yes	Yes	Yes	No	Yes	Yes	Yes	No	Yes	Yes	Yes	Yes	Yes	Yes	Yes	Yes
14	No	Yes	No	emergency	general medicine	first remedies	3 = Agree	2 = Disagree	4 = Strongly Agree	4 = Strongly Agree	4 = Strongly Agree	2 = Disagree	2 = Disagree	Prevention, screening	No	No	Yes	No	No	No	No	No	Yes	No	No	Yes	No	No	No	Yes	No	Yes	Yes	Yes	Yes	No	No	Yes	Yes	Yes	No	Yes	Yes	Yes	Yes	Yes	Yes	No	Yes
15	No	Yes	No	First resort	Proximity to patients	Wide range of skills	4 = Strongly Agree	4 = Strongly Agree	4 = Strongly Agree	4 = Strongly Agree	4 = Strongly Agree	4 = Strongly Agree	4 = Strongly Agree	Diagnostic, treatment	Yes	No	No	Yes	Yes	Yes	Yes	No	Yes	No	Yes	Yes	Yes	Yes	Yes	Yes	Yes	No	Yes	Yes	Yes	Yes	Yes	No	Yes	No	Yes	No	Yes	Yes	Yes	Yes	Yes	Yes	No
16	No	No	No	prevention	diagnostic	treatment	4 = Strongly Agree	3 = Agree	4 = Strongly Agree	4 = Strongly Agree	4 = Strongly Agree	4 = Strongly Agree	3 = Agree	Orientation in the healthcare system	No	No	No	No	Yes	No	Yes	Yes	Yes	Yes	Yes	Yes	No	No	No	No	Yes	No	No	Yes	Yes	No	Yes	No	No	Yes	Yes	No	No	No	Yes	No	Yes	No	Yes
17	No	Yes	No	Prevention	Overall follow-up	Proximity	4 = Strongly Agree	3 = Agree	4 = Strongly Agree	4 = Strongly Agree	4 = Strongly Agree	4 = Strongly Agree	4 = Strongly Agree	Orientation in the healthcare system	Yes	No	No	No	Yes	Yes	Yes	Yes	Yes	No	Yes	Yes	No	No	No	Yes	Yes	No	Yes	Yes	Yes	No	No	Yes	Yes	Yes	Yes	Yes	Yes	Yes	Yes	Yes	Yes	No	Yes
18	No	Yes	No	First resort	General medicine	Emergency room	4 = Strongly Agree	3 = Agree	4 = Strongly Agree	4 = Strongly Agree	4 = Strongly Agree	3 = Agree	2 = Disagree	Diagnostic, treatment	No	No	No	No	Yes	Yes	No	No	Yes	Yes	Yes	Yes	Yes	Yes	Yes	Yes	Yes	Yes	Yes	Yes	Yes	Yes	Yes	No	Yes	No	No	No	Yes	Yes	Yes	No	Yes	No	No
19	No	Yes	No	Accessible	Prevention	For everyone	4 = Strongly Agree	3 = Agree	4 = Strongly Agree	4 = Strongly Agree	4 = Strongly Agree	4 = Strongly Agree	3 = Agree	Prevention, screening	No	No	No	No	Yes	No	No	No	Yes	No	Yes	Yes	No	No	No	No	Yes	No	Yes	Yes	Yes	No	No	No	Yes	Yes	No	Yes	No	Yes	No	Yes	Yes	No	Yes
20	No	No	No	Orientation	Emergency room	Availablity	3 = Agree	3 = Agree	4 = Strongly Agree	4 = Strongly Agree	4 = Strongly Agree	4 = Strongly Agree	2 = Disagree	Orientation in the healthcare system	Yes	No	No	Yes	Yes	Yes	No	Yes	Yes	No	Yes	No	Yes	Yes	No	No	Yes	No	Yes	Yes	Yes	No	No	No	Yes	No	No	No	Yes	Yes	No	No	Yes	Yes	No
21	No	Yes	No	Emergency	Generalist	Consultation	4 = Strongly Agree	4 = Strongly Agree	4 = Strongly Agree	4 = Strongly Agree	4 = Strongly Agree	4 = Strongly Agree	4 = Strongly Agree	Prevention, screening	No	No	No	No	Yes	No	No	No	Yes	No	Yes	Yes	No	No	No	Yes	No	Yes	Yes	Yes	Yes	Yes	No	Yes	Yes	No	No	Yes	Yes	Yes	Yes	No	Yes	No	No
22	No	Yes	No	Prevention	universal	daily	4 = Strongly Agree	4 = Strongly Agree	4 = Strongly Agree	4 = Strongly Agree	4 = Strongly Agree	3 = Agree	3 = Agree	Prevention, screening	Yes	No	No	No	Yes	No	No	Yes	Yes	No	Yes	Yes	No	No	No	No	Yes	No	No	Yes	Yes	No	No	No	No	Yes	No	No	No	Yes	No	Yes	Yes	Yes	Yes
23	No	Yes	No	General medicine	Emergency medicine	Liberal medicine	4 = Strongly Agree	4 = Strongly Agree	4 = Strongly Agree	4 = Strongly Agree	4 = Strongly Agree	4 = Strongly Agree	4 = Strongly Agree	Prevention, screening	No	No	No	No	No	Yes	No	Yes	Yes	No	No	Yes	No	No	No	Yes	Yes	No	Yes	Yes	Yes	No	No	No	Yes	No	No	Yes	Yes	Yes	Yes	No	Yes	Yes	No
24	No	Yes	No	Advice	First	Family	4 = Strongly Agree	4 = Strongly Agree	4 = Strongly Agree	4 = Strongly Agree	4 = Strongly Agree	4 = Strongly Agree	3 = Agree	Diagnostic, treatment	Yes	No	Yes	No	No	Yes	No	Yes	Yes	No	Yes	Yes	No	No	No	No	Yes	No	Yes	Yes	Yes	No	No	Yes	Yes	Yes	No	Yes	No	Yes	Yes	No	Yes	Yes	No
25	No	Yes	No	Direct access	Emergency	Doctor	4 = Strongly Agree	4 = Strongly Agree	4 = Strongly Agree	4 = Strongly Agree	4 = Strongly Agree	4 = Strongly Agree	4 = Strongly Agree	Prevention, screening	No	Yes	No	No	No	Yes	No	No	Yes	No	No	Yes	No	No	No	Yes	No	No	Yes	Yes	Yes	No	No	Yes	Yes	No	No	No	Yes	Yes	Yes	Yes	Yes	No	No
26	No	Yes	No	First resort	Emergency room	City medicine	4 = Strongly Agree	4 = Strongly Agree	4 = Strongly Agree	4 = Strongly Agree	4 = Strongly Agree	3 = Agree	4 = Strongly Agree	Prevention, screening	Yes	Yes	Yes	No	Yes	Yes	Yes	Yes	Yes	Yes	Yes	Yes	Yes	Yes	No	Yes	Yes	Yes	Yes	Yes	Yes	Yes	No	Yes	Yes	Yes	Yes	Yes	Yes	Yes	Yes	Yes	Yes	No	No
27	No	Yes	No	Prevention	Learning	Public health	2 = Disagree	4 = Strongly Agree	4 = Strongly Agree	4 = Strongly Agree	4 = Strongly Agree	3 = Agree	2 = Disagree	Education to healthcare	No	No	No	No	No	Yes	Yes	Yes	Yes	No	Yes	Yes	No	No	No	No	Yes	No	No	Yes	Yes	No	No	Yes	No	Yes	Yes	Yes	No	Yes	No	Yes	Yes	No	Yes
28	No	Yes	No	feed	warmth	to reassure	4 = Strongly Agree	4 = Strongly Agree	4 = Strongly Agree	4 = Strongly Agree	4 = Strongly Agree	4 = Strongly Agree	4 = Strongly Agree	Prevention, screening	Yes	Yes	Yes	Yes	Yes	Yes	Yes	Yes	Yes	Yes	Yes	Yes	Yes	Yes	Yes	Yes	Yes	Yes	Yes	Yes	Yes	Yes	Yes	Yes	Yes	Yes	Yes	Yes	Yes	Yes	Yes	Yes	Yes	Yes	Yes
29	No	No	No	Proximity	Prevention	General practitioner	4 = Strongly Agree	3 = Agree	4 = Strongly Agree	4 = Strongly Agree	4 = Strongly Agree	3 = Agree	3 = Agree	Prevention, screening	No	No	No	No	Yes	No	No	Yes	Yes	No	Yes	No	No	No	No	No	No	No	No	Yes	Yes	No	No	No	No	No	No	No	No	Yes	Yes	Yes	Yes	No	No
30	No	Yes	No	Coordination	Contact	Accessibility	3 = Agree	4 = Strongly Agree	4 = Strongly Agree	4 = Strongly Agree	4 = Strongly Agree	3 = Agree	2 = Disagree	Orientation in the healthcare system	No	No	No	No	Yes	Yes	No	No	Yes	Yes	Yes	Yes	No	Yes	No	Yes	Yes	No	Yes	Yes	Yes	No	No	Yes	Yes	Yes	No	No	Yes	Yes	Yes	Yes	Yes	Yes	No
31	No	No	No	prevention	generalist	screening	2 = Disagree	3 = Agree	4 = Strongly Agree	4 = Strongly Agree	3 = Agree	4 = Strongly Agree	3 = Agree	Prevention, screening	No	No	Yes	No	No	Yes	No	Yes	Yes	No	Yes	Yes	No	No	No	No	No	No	No	Yes	Yes	Yes	No	Yes	No	Yes	No	Yes	No	Yes	No	Yes	Yes	No	No
32	No	No	No	Accessibility	Ambulatory	Prevention	3 = Agree	3 = Agree	4 = Strongly Agree	4 = Strongly Agree	4 = Strongly Agree	4 = Strongly Agree	3 = Agree	Prevention, screening	Yes	No	No	No	No	Yes	No	No	Yes	No	No	Yes	No	No	No	Yes	No	No	Yes	Yes	Yes	Yes	No	No	No	No	Yes	No	Yes	No	Yes	No	Yes	No	No
33	No	Yes	No	First necessity	Essential		3 = Agree	2 = Disagree	3 = Agree	3 = Agree	3 = Agree	2 = Disagree	3 = Agree	Diagnostic, treatment	No	No	Yes	No	Yes	No	No	No	Yes	No	No	No	No	No	No	No	Yes	No	Yes	Yes	No	No	No	No	No	Yes	No	Yes	No	Yes	Yes	Yes	Yes	No	No
34	No	Yes	No	Prevention	Follow up	Vaccination	2 = Disagree	2 = Disagree	4 = Strongly Agree	4 = Strongly Agree	3 = Agree	3 = Agree	2 = Disagree	Prevention, screening	No	No	No	No	Yes	No	No	Yes	Yes	Yes	Yes	No	No	No	No	No	No	No	Yes	Yes	Yes	No	No	Yes	Yes	No	No	Yes	No	Yes	No	Yes	Yes	No	No
35	No	No	No	Prevention	Health	Population	2 = Disagree	4 = Strongly Agree	4 = Strongly Agree	4 = Strongly Agree	4 = Strongly Agree	3 = Agree	3 = Agree	Prevention, screening	Yes	Yes	Yes	No	Yes	Yes	Yes	Yes	Yes	No	Yes	Yes	No	Yes	No	Yes	Yes	No	No	Yes	Yes	Yes	No	Yes	No	Yes	Yes	No	Yes	Yes	No	Yes	Yes	No	No
36	No	Yes	No	First line	Everyone	Health, social, political, economic, environmental	4 = Strongly Agree	4 = Strongly Agree	4 = Strongly Agree	4 = Strongly Agree	4 = Strongly Agree	4 = Strongly Agree	4 = Strongly Agree	Prevention, screening	Yes	No	No	No	Yes	Yes	Yes	Yes	Yes	Yes	No	Yes	No	Yes	No	No	Yes	No	No	Yes	Yes	Yes	No	Yes	No	No	Yes	No	Yes	Yes	Yes	Yes	Yes	Yes	Yes
37	No	Yes	No	Prevention	Caring	Supported	3 = Agree	3 = Agree	4 = Strongly Agree	4 = Strongly Agree	4 = Strongly Agree	4 = Strongly Agree	3 = Agree	Education to healthcare	Yes	No	Yes	No	Yes	Yes	No	Yes	Yes	No	No	No	No	No	No	No	Yes	No	No	Yes	Yes	No	No	Yes	No	Yes	No	Yes	No	Yes	No	Yes	Yes	Yes	Yes
38	No	Yes	No	screening	follow up	universal	4 = Strongly Agree	4 = Strongly Agree	4 = Strongly Agree	4 = Strongly Agree	4 = Strongly Agree	4 = Strongly Agree	4 = Strongly Agree	Prevention, screening	Yes	Yes	Yes	No	Yes	Yes	Yes	Yes	Yes	Yes	Yes	Yes	No	Yes	No	Yes	Yes	Yes	Yes	Yes	Yes	Yes	No	Yes	Yes	Yes	Yes	No	Yes	Yes	Yes	Yes	Yes	Yes	Yes
39	No	Yes	No	basic care	comfort	mothering	3 = Agree	4 = Strongly Agree	4 = Strongly Agree	4 = Strongly Agree	4 = Strongly Agree	4 = Strongly Agree	4 = Strongly Agree	Prevention, screening	Yes	Yes	Yes	Yes	Yes	Yes	Yes	Yes	Yes	Yes	Yes	Yes	Yes	Yes	Yes	Yes	Yes	Yes	Yes	Yes	Yes	Yes	Yes	Yes	Yes	Yes	Yes	Yes	Yes	Yes	Yes	Yes	Yes	Yes	Yes
40	No	Yes	No	archaic	the base	the essential	4 = Strongly Agree	4 = Strongly Agree	4 = Strongly Agree	4 = Strongly Agree	4 = Strongly Agree	4 = Strongly Agree	4 = Strongly Agree	Prevention, screening	No	No	No	No	No	No	No	Yes	No	No	Yes	No	No	No	No	No	No	No	No	No	No	No	No	No	No	No	No	No	No	No	No	Yes	Yes	No	Yes
41	No	Yes	No	First aid	Methodical	Early	4 = Strongly Agree	4 = Strongly Agree	2 = Disagree	4 = Strongly Agree	4 = Strongly Agree	2 = Disagree	3 = Agree	Diagnostic, treatment	No	Yes	Yes	No	Yes	No	No	Yes	Yes	No	No	Yes	Yes	Yes	No	Yes	Yes	No	Yes	Yes	Yes	No	No	Yes	Yes	Yes	No	Yes	Yes	Yes	Yes	No	No	No	Yes
42	No	No	No	Necessary	Basic	To treat	4 = Strongly Agree	2 = Disagree	4 = Strongly Agree	2 = Disagree	4 = Strongly Agree	4 = Strongly Agree	4 = Strongly Agree	Prevention, screening	No	No	No	Yes	Yes	Yes	Yes	Yes	Yes	Yes	Yes	No	Yes	No	Yes	No	Yes	No	Yes	Yes	Yes	Yes	Yes	Yes	Yes	Yes	Yes	Yes	Yes	Yes	Yes	Yes	Yes	Yes	Yes
43	No	Yes	No	Accessible	gateway to the rest of the healthcare system	affordable	4 = Strongly Agree	4 = Strongly Agree	4 = Strongly Agree	4 = Strongly Agree	4 = Strongly Agree	4 = Strongly Agree	4 = Strongly Agree	Orientation in the healthcare system	No	No	No	No	Yes	No	No	Yes	Yes	No	Yes	Yes	No	No	No	No	Yes	No	No	Yes	Yes	No	No	No	No	No	No	No	Yes	No	Yes	Yes	Yes	No	Yes
44	No	Yes	No	Vital	Stop	Fix	2 = Disagree	4 = Strongly Agree	3 = Agree	2 = Disagree	4 = Strongly Agree	1 = Strongly Disagree	2 = Disagree	Pharmaceutical advice	Yes	No	No	No	No	Yes	No	Yes	No	No	No	Yes	No	No	No	Yes	No	No	Yes	No	No	No	No	Yes	Yes	No	No	No	Yes	Yes	No	No	No	No	Yes
45	No	Yes	No	1st resort	proximity	efficiency	4 = Strongly Agree	4 = Strongly Agree	4 = Strongly Agree	4 = Strongly Agree	4 = Strongly Agree	4 = Strongly Agree	4 = Strongly Agree	Prevention, screening	No	No	No	No	Yes	Yes	Yes	No	Yes	No	No	Yes	No	Yes	No	No	Yes	No	No	Yes	Yes	No	No	No	No	No	No	Yes	No	No	No	No	Yes	No	No
46	No	Yes	No	prevention	public health	information	3 = Agree	4 = Strongly Agree	4 = Strongly Agree	4 = Strongly Agree	4 = Strongly Agree	3 = Agree	2 = Disagree	Education to healthcare	Yes	No	No	Yes	Yes	Yes	Yes	Yes	Yes	Yes	Yes	Yes	Yes	Yes	No	Yes	Yes	No	Yes	No	Yes	No	No	Yes	No	Yes	No	Yes	No	Yes	No	Yes	Yes	No	No
47	No	Yes	No	First resort	Consultation	Care	4 = Strongly Agree	3 = Agree	4 = Strongly Agree	3 = Agree	4 = Strongly Agree	4 = Strongly Agree	4 = Strongly Agree	Orientation in the healthcare system	Yes	No	Yes	No	Yes	No	Yes	No	Yes	No	No	Yes	Yes	Yes	No	Yes	Yes	No	No	Yes	Yes	No	No	Yes	No	Yes	Yes	No	Yes	No	Yes	Yes	No	No	Yes
48	No	Yes	No	screening	orientation	prevention	2 = Disagree	2 = Disagree	4 = Strongly Agree	4 = Strongly Agree	4 = Strongly Agree	2 = Disagree	2 = Disagree	Prevention, screening	Yes	No	No	No	Yes	Yes	Yes	No	Yes	No	No	Yes	No	No	No	Yes	Yes	No	Yes	Yes	Yes	No	No	Yes	Yes	Yes	No	Yes	Yes	Yes	Yes	Yes	Yes	No	Yes
49	No	Yes	No	health	welfare	prevention	3 = Agree	4 = Strongly Agree	4 = Strongly Agree	4 = Strongly Agree	2 = Disagree	2 = Disagree	2 = Disagree	Prevention, screening	Yes	No	Yes	Yes	Yes	Yes	Yes	Yes	Yes	Yes	Yes	Yes	Yes	Yes	Yes	No	Yes	No	Yes	Yes	Yes	No	No	Yes	Yes	Yes	Yes	Yes	No	Yes	No	Yes	Yes	No	No
50	No	Yes	No	Prevention	Public health	Whole population	1 = Strongly Disagree	3 = Agree	4 = Strongly Agree	4 = Strongly Agree	2 = Disagree	2 = Disagree	2 = Disagree	Prevention, screening	Yes	No	Yes	Yes	Yes	Yes	No	Yes	Yes	Yes	Yes	Yes	No	No	Yes	No	Yes	No	No	Yes	Yes	Yes	Yes	Yes	No	Yes	No	Yes	No	Yes	No	Yes	Yes	No	No
51	No	Yes	No	essentials	medical	environmental	4 = Strongly Agree	4 = Strongly Agree	4 = Strongly Agree	4 = Strongly Agree	4 = Strongly Agree	4 = Strongly Agree	4 = Strongly Agree	Prevention, screening	Yes	Yes	Yes	No	No	Yes	Yes	Yes	Yes	No	No	Yes	No	Yes	No	Yes	Yes	Yes	No	Yes	Yes	No	No	Yes	No	No	No	Yes	No	Yes	Yes	Yes	Yes	Yes	No
52	No	Yes	No	Care	Emergency room	Qualified persons	4 = Strongly Agree	4 = Strongly Agree	4 = Strongly Agree	4 = Strongly Agree	4 = Strongly Agree	1 = Strongly Disagree	3 = Agree	Education to healthcare	No	Yes	Yes	Yes	Yes	Yes	Yes	Yes	Yes	Yes	Yes	Yes	No	No	No	Yes	Yes	Yes	Yes	No	No	Yes	Yes	No	Yes	Yes	No	Yes	Yes	No	Yes	Yes	Yes	No	Yes
53	No	Yes	No	Essentials	preventives	Healing	4 = Strongly Agree	3 = Agree	4 = Strongly Agree	4 = Strongly Agree	4 = Strongly Agree	4 = Strongly Agree	3 = Agree	Education to healthcare	Yes	Yes	Yes	No	Yes	Yes	Yes	Yes	Yes	No	Yes	Yes	Yes	Yes	No	No	Yes	Yes	No	Yes	Yes	No	No	No	No	No	Yes	Yes	No	Yes	Yes	Yes	Yes	No	Yes
54	No	Yes	No	priority	base	intention	4 = Strongly Agree	4 = Strongly Agree	4 = Strongly Agree	4 = Strongly Agree	4 = Strongly Agree	4 = Strongly Agree	4 = Strongly Agree	Prevention, screening	No	No	No	No	No	Yes	No	No	Yes	No	No	No	No	No	No	Yes	Yes	No	Yes	Yes	No	No	No	No	Yes	Yes	No	No	No	No	Yes	Yes	No	Yes	No
55	No	Yes	No	first resort	generalist	accessibility of care	4 = Strongly Agree	4 = Strongly Agree	4 = Strongly Agree	4 = Strongly Agree	4 = Strongly Agree	4 = Strongly Agree	2 = Disagree	Prevention, screening	Yes	No	No	No	Yes	Yes	Yes	No	Yes	No	Yes	Yes	No	Yes	No	No	No	Yes	No	Yes	Yes	Yes	Yes	Yes	No	No	Yes	No	No	Yes	Yes	No	Yes	No	No
56	No	Yes	No	prevention	participation	accountability	2 = Disagree	3 = Agree	4 = Strongly Agree	4 = Strongly Agree	2 = Disagree	3 = Agree	2 = Disagree	Prevention, screening	No	No	No	No	Yes	No	No	Yes	Yes	Yes	Yes	Yes	Yes	Yes	No	No	No	No	No	Yes	Yes	No	No	Yes	No	Yes	No	Yes	No	Yes	No	Yes	Yes	Yes	Yes
57	No	Yes	No	prevention	public health	education	2 = Disagree	2 = Disagree	4 = Strongly Agree	4 = Strongly Agree	4 = Strongly Agree	4 = Strongly Agree	2 = Disagree	Education to healthcare	No	No	No	No	No	No	No	No	No	No	No	No	No	No	No	No	Yes	No	No	No	Yes	No	No	No	No	Yes	No	No	No	No	No	Yes	No	No	No
58	No	Yes	No	prevention	globality	proximity	3 = Agree	1 = Strongly Disagree	4 = Strongly Agree	4 = Strongly Agree	4 = Strongly Agree	3 = Agree	4 = Strongly Agree	Prevention, screening	Yes	No	Yes	Yes	Yes	Yes	Yes	Yes	Yes	No	Yes	No	Yes	Yes	No	Yes	Yes	Yes	Yes	Yes	Yes	No	No	Yes	Yes	Yes	No	Yes	No	Yes	Yes	Yes	No	Yes	Yes
59	No	Yes	No	prevention	education	explanations	3 = Agree	4 = Strongly Agree	4 = Strongly Agree	4 = Strongly Agree	4 = Strongly Agree	3 = Agree	3 = Agree	Prevention, screening	Yes	Yes	Yes	Yes	Yes	Yes	Yes	Yes	Yes	Yes	Yes	Yes	Yes	Yes	Yes	Yes	Yes	Yes	Yes	Yes	Yes	Yes	Yes	Yes	Yes	Yes	Yes	Yes	Yes	Yes	Yes	Yes	Yes	No	Yes
60	No	Yes	No	prevention	treatment	life	2 = Disagree	2 = Disagree	4 = Strongly Agree	4 = Strongly Agree	4 = Strongly Agree	4 = Strongly Agree	2 = Disagree	Prevention, screening	No	No	No	No	Yes	No	No	No	Yes	No	No	No	No	No	No	No	Yes	No	No	Yes	Yes	No	No	Yes	No	Yes	Yes	Yes	No	Yes	No	Yes	Yes	Yes	No
61	No	Yes	No	Prevention	Impact	Mortality	1 = Strongly Disagree	4 = Strongly Agree	4 = Strongly Agree	4 = Strongly Agree	1 = Strongly Disagree	2 = Disagree	1 = Strongly Disagree	Prevention, screening	No	No	No	Yes	No	Yes	No	Yes	Yes	No	Yes	Yes	No	No	Yes	No	Yes	No	No	Yes	Yes	No	No	No	No	No	No	No	No	Yes	No	No	Yes	No	Yes
62	No	Yes	No	prevention	health	policy	1 = Strongly Disagree	1 = Strongly Disagree	4 = Strongly Agree	4 = Strongly Agree	4 = Strongly Agree	3 = Agree	2 = Disagree	Education to healthcare	Yes	No	No	No	Yes	Yes	Yes	Yes	Yes	No	Yes	No	No	No	No	No	Yes	No	No	Yes	Yes	No	No	Yes	No	Yes	Yes	Yes	No	Yes	No	Yes	Yes	No	Yes
63	No	Yes	No	Diversity	Humanity	Daily	4 = Strongly Agree	3 = Agree	4 = Strongly Agree	3 = Agree	4 = Strongly Agree	4 = Strongly Agree	2 = Disagree	Diagnostic, treatment	Yes	No	Yes	No	Yes	Yes	Yes	Yes	Yes	No	Yes	Yes	Yes	Yes	No	Yes	Yes	Yes	Yes	Yes	Yes	No	No	Yes	Yes	Yes	Yes	Yes	Yes	Yes	Yes	Yes	Yes	No	Yes
64	No	Yes	No	personalized	proximity	adaptability	4 = Strongly Agree	4 = Strongly Agree	4 = Strongly Agree	4 = Strongly Agree	4 = Strongly Agree	4 = Strongly Agree	2 = Disagree	Diagnostic, treatment	No	No	No	No	Yes	Yes	Yes	No	Yes	No	No	Yes	No	No	No	No	Yes	No	No	Yes	Yes	No	No	No	No	No	Yes	No	No	Yes	Yes	No	Yes	No	No
65	No	Yes	No	Listen	First resort	General medicine	4 = Strongly Agree	4 = Strongly Agree	4 = Strongly Agree	4 = Strongly Agree	4 = Strongly Agree	4 = Strongly Agree	4 = Strongly Agree	Diagnostic, treatment	No	No	Yes	No	Yes	No	No	No	Yes	No	No	Yes	No	No	No	Yes	No	No	No	Yes	Yes	No	No	Yes	Yes	No	No	No	No	Yes	Yes	Yes	Yes	No	No
66	No	Yes	No	Health benefits	Professional	Patient	4 = Strongly Agree	4 = Strongly Agree	4 = Strongly Agree	4 = Strongly Agree	4 = Strongly Agree	4 = Strongly Agree	4 = Strongly Agree	Education to healthcare	Yes	No	No	No	No	Yes	No	No	Yes	No	Yes	Yes	No	No	No	Yes	Yes	Yes	Yes	Yes	Yes	No	No	Yes	Yes	No	No	Yes	Yes	Yes	Yes	Yes	Yes	No	Yes
67	No	Yes	No	First remedies	Globality	Proximity	4 = Strongly Agree	3 = Agree	4 = Strongly Agree	4 = Strongly Agree	4 = Strongly Agree	4 = Strongly Agree	3 = Agree	Diagnostic, treatment	Yes	No	No	No	Yes	Yes	No	No	Yes	No	No	Yes	No	No	No	No	Yes	No	No	Yes	Yes	No	No	No	No	No	No	Yes	No	No	No	Yes	Yes	No	No
68	No	Yes	No	most comprehensive first aid given by the same person	general practitioner	coordinated care with other specialists	4 = Strongly Agree	4 = Strongly Agree	4 = Strongly Agree	4 = Strongly Agree	4 = Strongly Agree	4 = Strongly Agree	4 = Strongly Agree	Prevention, screening	No	No	No	No	Yes	No	Yes	No	Yes	No	No	No	No	No	No	No	Yes	No	No	Yes	Yes	No	No	No	No	Yes	Yes	Yes	No	Yes	Yes	Yes	Yes	No	Yes
69	No	Yes	No	first access in the health system	global support	available and accessible	4 = Strongly Agree	4 = Strongly Agree	4 = Strongly Agree	4 = Strongly Agree	4 = Strongly Agree	4 = Strongly Agree	2 = Disagree	Patient follow up	No	No	No	No	Yes	Yes	Yes	No	Yes	No	Yes	Yes	No	No	No	No	Yes	No	No	Yes	Yes	No	No	No	No	No	Yes	Yes	Yes	Yes	Yes	Yes	Yes	No	No
70	No	Yes	No	First link	Proximity	Accessible	4 = Strongly Agree	3 = Agree	4 = Strongly Agree	4 = Strongly Agree	3 = Agree	4 = Strongly Agree	3 = Agree	Education to healthcare	Yes	No	Yes	No	Yes	Yes	Yes	No	Yes	No	Yes	Yes	No	Yes	Yes	No	Yes	No	No	Yes	Yes	Yes	Yes	No	No	No	Yes	No	No	No	Yes	No	Yes	Yes	No
71	No	Yes	No	care	network	passion	4 = Strongly Agree	4 = Strongly Agree	4 = Strongly Agree	4 = Strongly Agree	4 = Strongly Agree	4 = Strongly Agree	4 = Strongly Agree	Diagnostic, treatment	Yes	Yes	Yes	Yes	Yes	Yes	Yes	Yes	Yes	Yes	Yes	Yes	Yes	Yes	Yes	Yes	Yes	Yes	Yes	Yes	Yes	Yes	Yes	Yes	Yes	Yes	Yes	Yes	Yes	Yes	Yes	Yes	Yes	Yes	Yes
72	No	Yes	No	Proximity to care	Accessibility of care	Individual care	4 = Strongly Agree	3 = Agree	4 = Strongly Agree	4 = Strongly Agree	3 = Agree	4 = Strongly Agree	3 = Agree	Diagnostic, treatment	No	No	No	No	No	Yes	No	No	Yes	No	Yes	No	No	No	No	Yes	Yes	No	Yes	Yes	Yes	No	No	No	Yes	No	No	No	No	No	Yes	Yes	Yes	Yes	No
73	No	Yes	No	1st intention	Emergency	Prevention	4 = Strongly Agree	3 = Agree	4 = Strongly Agree	3 = Agree	1 = Strongly Disagree	1 = Strongly Disagree	2 = Disagree	Prevention, screening	Yes	Yes	Yes	Yes	Yes	Yes	Yes	Yes	Yes	Yes	Yes	Yes	Yes	Yes	Yes	Yes	Yes	Yes	Yes	Yes	Yes	No	No	Yes	Yes	Yes	Yes	Yes	Yes	Yes	Yes	Yes	Yes	No	No
74	No	Yes	No	first resort	generalist	doctor	4 = Strongly Agree	4 = Strongly Agree	4 = Strongly Agree	4 = Strongly Agree	4 = Strongly Agree	4 = Strongly Agree	4 = Strongly Agree	Prevention, screening	No	No	No	No	No	No	No	No	Yes	No	Yes	No	No	No	No	No	No	No	No	Yes	No	No	No	No	No	No	No	No	No	No	No	No	No	No	No
75	No	Yes	Yes	1st resort	Proximity care	Patient	4 = Strongly Agree	4 = Strongly Agree	4 = Strongly Agree	4 = Strongly Agree	4 = Strongly Agree	4 = Strongly Agree	2 = Disagree	Education to healthcare	Yes	No	Yes	No	No	Yes	No	Yes	Yes	No	Yes	Yes	No	No	No	No	No	Yes	No	Yes	Yes	No	No	No	Yes	No	No	Yes	Yes	Yes	Yes	No	Yes	Yes	No
76	No	Yes	No	Primary care	Prevention	Whole patient care	2 = Disagree	3 = Agree	4 = Strongly Agree	4 = Strongly Agree	4 = Strongly Agree	4 = Strongly Agree	2 = Disagree	Patient follow up	Yes	No	No	No	Yes	Yes	No	Yes	Yes	Yes	Yes	Yes	Yes	Yes	No	Yes	Yes	No	No	Yes	Yes	No	No	Yes	No	Yes	No	No	No	Yes	Yes	Yes	Yes	No	Yes
77	No	Yes	No	prevention	screening	generalist	4 = Strongly Agree	3 = Agree	4 = Strongly Agree	4 = Strongly Agree	4 = Strongly Agree	4 = Strongly Agree	4 = Strongly Agree	Prevention, screening	Yes	No	Yes	No	No	Yes	No	No	Yes	No	Yes	Yes	No	No	Yes	Yes	Yes	No	No	Yes	No	No	No	Yes	No	No	No	No	No	Yes	Yes	Yes	Yes	Yes	No
78	No	Yes	No	proximity	long term	globality	4 = Strongly Agree	3 = Agree	4 = Strongly Agree	4 = Strongly Agree	4 = Strongly Agree	4 = Strongly Agree	3 = Agree	Patient follow up	Yes	No	Yes	No	Yes	Yes	Yes	No	Yes	No	Yes	Yes	No	No	Yes	No	Yes	No	No	Yes	No	Yes	Yes	Yes	No	No	Yes	No	No	No	No	No	Yes	Yes	No
79	No	Yes	No	access to basic care			4 = Strongly Agree	4 = Strongly Agree	4 = Strongly Agree	4 = Strongly Agree	4 = Strongly Agree	4 = Strongly Agree	4 = Strongly Agree	Orientation in the healthcare system	Yes	Yes	Yes	No	Yes	Yes	Yes	No	Yes	No	Yes	Yes	No	Yes	Yes	Yes	Yes	No	No	Yes	Yes	No	Yes	Yes	Yes	No	Yes	No	Yes	Yes	Yes	Yes	Yes	Yes	No
80	No	Yes	No	Proximity	Privacy	Emergency	1 = Strongly Disagree	1 = Strongly Disagree	1 = Strongly Disagree	1 = Strongly Disagree	1 = Strongly Disagree	1 = Strongly Disagree	1 = Strongly Disagree	Patient follow up	Yes	Yes	Yes	No	Yes	Yes	Yes	Yes	Yes	No	Yes	Yes	Yes	Yes	Yes	Yes	Yes	Yes	Yes	Yes	Yes	Yes	Yes	Yes	Yes	Yes	Yes	Yes	Yes	Yes	Yes	Yes	Yes	Yes	Yes
81	No	Yes	No	wholeness of the patient	prevention	public health actor	3 = Agree	3 = Agree	4 = Strongly Agree	4 = Strongly Agree	4 = Strongly Agree	4 = Strongly Agree	2 = Disagree	Patient follow up	Yes	No	No	No	Yes	Yes	Yes	Yes	Yes	No	Yes	No	Yes	No	No	No	No	No	No	Yes	Yes	No	No	Yes	No	No	No	Yes	No	Yes	Yes	Yes	Yes	Yes	No
82	No	Yes	No	Front line care	Prevention	Accessible	3 = Agree	1 = Strongly Disagree	4 = Strongly Agree	3 = Agree	3 = Agree	4 = Strongly Agree	3 = Agree	Patient follow up	No	No	No	No	No	No	No	Yes	Yes	No	No	No	No	No	No	No	No	No	No	Yes	Yes	No	No	No	No	No	No	No	No	Yes	No	No	No	Yes	No
83	No	Yes	No	Uncertainty	Frame	Unexpected	4 = Strongly Agree	4 = Strongly Agree	4 = Strongly Agree	4 = Strongly Agree	4 = Strongly Agree	4 = Strongly Agree	4 = Strongly Agree	Orientation in the healthcare system	Yes	Yes	Yes	No	Yes	Yes	Yes	Yes	Yes	No	Yes	Yes	No	Yes	No	Yes	Yes	Yes	Yes	Yes	No	Yes	Yes	Yes	Yes	Yes	Yes	Yes	No	Yes	Yes	No	Yes	No	No
84	No	Yes	No	First resort	Sorting	Opposition to hospitable	4 = Strongly Agree	4 = Strongly Agree	4 = Strongly Agree	4 = Strongly Agree	4 = Strongly Agree	4 = Strongly Agree	4 = Strongly Agree	Prevention, screening	No	No	No	No	Yes	Yes	No	No	Yes	No	Yes	Yes	No	No	No	No	No	No	No	Yes	Yes	Yes	No	No	No	No	No	No	No	Yes	No	No	Yes	No	No
85	No	Yes	No	first	appeal	ambulatory	4 = Strongly Agree	4 = Strongly Agree	4 = Strongly Agree	4 = Strongly Agree	4 = Strongly Agree	4 = Strongly Agree	4 = Strongly Agree	Patient follow up	Yes	No	No	No	Yes	Yes	Yes	Yes	Yes	No	Yes	Yes	Yes	Yes	No	No	Yes	Yes	No	Yes	Yes	Yes	No	Yes	No	No	Yes	Yes	No	Yes	No	No	Yes	Yes	Yes
86	No	Yes	No	1st responder	Diagnosis orientation	balance sheets	4 = Strongly Agree	3 = Agree	4 = Strongly Agree	4 = Strongly Agree	4 = Strongly Agree	4 = Strongly Agree	2 = Disagree	Diagnostic, treatment	No	No	No	No	Yes	No	No	No	Yes	No	Yes	No	Yes	No	No	Yes	No	No	Yes	Yes	Yes	No	Yes	Yes	Yes	No	No	No	Yes	Yes	Yes	No	No	No	No
87	No	Yes	No	proximity care	city ​​medicine	general practitioner	2 = Disagree	3 = Agree	4 = Strongly Agree	4 = Strongly Agree	4 = Strongly Agree	2 = Disagree	1 = Strongly Disagree	Orientation in the healthcare system	No	No	No	No	No	No	No	No	Yes	No	Yes	Yes	No	No	No	No	Yes	Yes	No	Yes	Yes	No	No	No	Yes	Yes	No	Yes	Yes	Yes	Yes	No	Yes	No	No
88	No	Yes	No	daily	family	prevention	4 = Strongly Agree	4 = Strongly Agree	4 = Strongly Agree	4 = Strongly Agree	4 = Strongly Agree	4 = Strongly Agree	3 = Agree	Patient follow up	Yes	No	Yes	No	No	No	No	Yes	Yes	No	No	Yes	No	No	No	No	Yes	Yes	No	Yes	Yes	No	No	No	No	No	No	No	No	No	No	Yes	Yes	Yes	Yes
89	No	Yes	No	Proximity	Daily	Speed	3 = Agree	4 = Strongly Agree	4 = Strongly Agree	4 = Strongly Agree	3 = Agree	4 = Strongly Agree	4 = Strongly Agree	Pharmaceutical advice	Yes	Yes	No	No	No	Yes	No	No	Yes	No	No	Yes	No	No	No	Yes	Yes	Yes	Yes	Yes	Yes	Yes	No	Yes	Yes	Yes	No	No	Yes	Yes	Yes	No	Yes	No	Yes
90	No	No	No	Prevention	Community		2 = Disagree	3 = Agree	4 = Strongly Agree	4 = Strongly Agree	2 = Disagree	2 = Disagree	2 = Disagree	Prevention, screening	Yes	No	No	No	No	Yes	No	Yes	Yes	No	Yes	Yes	No	Yes	No	No	Yes	No	No	No	No	No	No	Yes	Yes	Yes	No	Yes	No	Yes	No	Yes	Yes	No	Yes
91	No	No	No	concept	vague	university	4 = Strongly Agree	3 = Agree	3 = Agree	3 = Agree	3 = Agree	3 = Agree	3 = Agree	Diagnostic, treatment	No	No	No	No	No	No	No	No	Yes	No	No	No	No	No	No	Yes	No	No	Yes	Yes	Yes	No	No	No	No	No	No	Yes	No	Yes	Yes	No	Yes	No	No
92	No	Yes	No	general	emergency	accessible	1 = Strongly Disagree	1 = Strongly Disagree	1 = Strongly Disagree	1 = Strongly Disagree	1 = Strongly Disagree	1 = Strongly Disagree	1 = Strongly Disagree	Orientation in the healthcare system	Yes	Yes	Yes	No	Yes	Yes	Yes	No	Yes	No	No	Yes	No	Yes	No	Yes	Yes	Yes	Yes	Yes	Yes	Yes	Yes	Yes	Yes	Yes	Yes	Yes	Yes	Yes	Yes	Yes	Yes	No	No
93	No	Yes	No	First resort	Emergency	City	4 = Strongly Agree	4 = Strongly Agree	4 = Strongly Agree	4 = Strongly Agree	4 = Strongly Agree	4 = Strongly Agree	4 = Strongly Agree	Diagnostic, treatment	Yes	No	No	No	Yes	Yes	No	No	Yes	No	Yes	Yes	Yes	Yes	No	No	Yes	No	Yes	Yes	Yes	No	No	Yes	Yes	Yes	No	Yes	Yes	Yes	Yes	Yes	Yes	No	No
94	No	Yes	No	Primordial	The base	Access to care	4 = Strongly Agree	4 = Strongly Agree	4 = Strongly Agree	4 = Strongly Agree	4 = Strongly Agree	4 = Strongly Agree	4 = Strongly Agree	Diagnostic, treatment	No	No	No	No	Yes	Yes	No	No	Yes	No	No	Yes	No	No	No	No	Yes	No	No	Yes	Yes	No	No	Yes	No	Yes	No	Yes	No	No	No	Yes	Yes	No	No
95	No	Yes	No	Pain relief	Diagnostic	Support, explanations	4 = Strongly Agree	4 = Strongly Agree	3 = Agree	3 = Agree	3 = Agree	3 = Agree	3 = Agree	Diagnostic, treatment	Yes	Yes	Yes	Yes	Yes	Yes	Yes	Yes	Yes	Yes	Yes	Yes	Yes	Yes	Yes	Yes	Yes	No	Yes	Yes	Yes	No	Yes	Yes	Yes	Yes	Yes	Yes	Yes	Yes	Yes	Yes	Yes	Yes	No
96	No	Yes	No	prevention	education	care	1 = Strongly Disagree	2 = Disagree	4 = Strongly Agree	4 = Strongly Agree	4 = Strongly Agree	4 = Strongly Agree	3 = Agree	Prevention, screening	Yes	No	Yes	No	Yes	Yes	Yes	Yes	Yes	No	Yes	Yes	Yes	Yes	No	Yes	Yes	Yes	No	Yes	Yes	No	No	Yes	No	Yes	Yes	Yes	Yes	Yes	No	Yes	Yes	No	Yes
97	No	Yes	No	first resort	prevention	follow up	4 = Strongly Agree	4 = Strongly Agree	4 = Strongly Agree	4 = Strongly Agree	4 = Strongly Agree	4 = Strongly Agree	4 = Strongly Agree	Prevention, screening	Yes	No	Yes	Yes	Yes	Yes	Yes	Yes	Yes	Yes	Yes	Yes	Yes	Yes	Yes	No	Yes	No	No	Yes	Yes	Yes	Yes	Yes	No	Yes	Yes	Yes	No	Yes	No	Yes	Yes	Yes	Yes
98	No	Yes	No	1st resort	doctor	orientation	3 = Agree	3 = Agree	3 = Agree	3 = Agree	3 = Agree	3 = Agree	2 = Disagree	Patient follow up	Yes	Yes	No	No	No	Yes	Yes	Yes	Yes	No	Yes	Yes	No	No	No	Yes	No	Yes	Yes	Yes	Yes	No	No	No	Yes	No	No	Yes	Yes	Yes	Yes	Yes	Yes	Yes	No
99	No	Yes	No	Follow-up over time	Complexity	Coordination	4 = Strongly Agree	3 = Agree	4 = Strongly Agree	4 = Strongly Agree	4 = Strongly Agree	4 = Strongly Agree	3 = Agree	Patient follow up	Yes	Yes	No	No	No	Yes	Yes	No	Yes	No	No	Yes	No	Yes	No	No	Yes	No	No	Yes	Yes	Yes	No	No	No	No	Yes	No	No	Yes	Yes	No	Yes	No	No
100	No	Yes	No	adapted	global	scalable	4 = Strongly Agree	4 = Strongly Agree	4 = Strongly Agree	4 = Strongly Agree	4 = Strongly Agree	4 = Strongly Agree	4 = Strongly Agree	Diagnostic, treatment	Yes	Yes	Yes	Yes	Yes	Yes	Yes	Yes	Yes	Yes	Yes	Yes	Yes	Yes	Yes	Yes	Yes	Yes	Yes	Yes	Yes	Yes	Yes	Yes	Yes	Yes	Yes	Yes	Yes	Yes	Yes	Yes	Yes	Yes	Yes
101	No	Yes	No	Proximity	Availability	Quality	4 = Strongly Agree	4 = Strongly Agree	4 = Strongly Agree	4 = Strongly Agree	4 = Strongly Agree	4 = Strongly Agree	4 = Strongly Agree	Prevention, screening	Yes	No	Yes	No	No	No	No	Yes	Yes	No	Yes	Yes	No	No	No	No	No	No	No	Yes	No	No	No	Yes	Yes	No	Yes	No	Yes	Yes	No	Yes	Yes	Yes	Yes
102	No	Yes	No	Proximity	Organization	Prevention	4 = Strongly Agree	4 = Strongly Agree	4 = Strongly Agree	4 = Strongly Agree	4 = Strongly Agree	3 = Agree	4 = Strongly Agree	Education to healthcare	Yes	Yes	Yes	No	Yes	Yes	Yes	Yes	Yes	No	Yes	Yes	Yes	Yes	No	Yes	Yes	Yes	No	Yes	Yes	No	No	Yes	No	Yes	No	Yes	No	Yes	Yes	Yes	Yes	No	Yes
103	No	Yes	No	First	Proximity	Not programmed	3 = Agree	3 = Agree	2 = Disagree	2 = Disagree	2 = Disagree	2 = Disagree	3 = Agree	Patient follow up	No	No	No	No	Yes	Yes	No	Yes	Yes	No	Yes	No	No	No	No	Yes	No	No	Yes	Yes	Yes	No	No	Yes	Yes	No	No	Yes	Yes	Yes	Yes	No	Yes	No	No
104	No	Yes	No	primary care	easily accessible care, i.e. local and inexpensive	coordinated care with other healthcare professionals	4 = Strongly Agree	2 = Disagree	4 = Strongly Agree	3 = Agree	4 = Strongly Agree	4 = Strongly Agree	1 = Strongly Disagree	Patient follow up	No	No	No	No	No	Yes	No	No	Yes	No	Yes	No	No	No	No	No	Yes	Yes	No	Yes	Yes	No	No	No	No	No	No	Yes	No	Yes	No	Yes	No	No	No
105	No	Yes	No	initial care	basic care	essential care	4 = Strongly Agree	3 = Agree	3 = Agree	3 = Agree	4 = Strongly Agree	4 = Strongly Agree	3 = Agree	Diagnostic, treatment	Yes	No	No	Yes	Yes	Yes	Yes	Yes	Yes	Yes	Yes	Yes	Yes	No	Yes	Yes	Yes	No	Yes	Yes	Yes	Yes	Yes	Yes	Yes	Yes	No	Yes	Yes	Yes	Yes	No	No	Yes	No
106	No	Yes	No	prevention	healthy subjects	before the onset of pathology	2 = Disagree	4 = Strongly Agree	4 = Strongly Agree	4 = Strongly Agree	2 = Disagree	1 = Strongly Disagree	1 = Strongly Disagree	Prevention, screening	Yes	No	Yes	No	Yes	Yes	No	Yes	Yes	No	Yes	Yes	No	No	No	No	Yes	No	No	Yes	Yes	No	No	Yes	No	Yes	No	Yes	No	Yes	No	Yes	Yes	No	Yes
107	No	Yes	No	First resort	Proximity	Versatility	4 = Strongly Agree	3 = Agree	4 = Strongly Agree	3 = Agree	4 = Strongly Agree	4 = Strongly Agree	3 = Agree	Diagnostic, treatment	Yes	No	No	No	Yes	Yes	Yes	No	Yes	No	No	Yes	No	No	No	No	Yes	No	No	Yes	Yes	Yes	No	No	No	No	No	Yes	Yes	No	Yes	No	Yes	Yes	No
108	No	Yes	No	First	easy access	Network	3 = Agree	2 = Disagree	4 = Strongly Agree	4 = Strongly Agree	4 = Strongly Agree	4 = Strongly Agree	3 = Agree	Patient follow up	Yes	No	Yes	No	No	Yes	Yes	Yes	Yes	No	No	No	No	No	No	No	Yes	No	No	Yes	Yes	No	No	Yes	No	Yes	Yes	Yes	No	Yes	Yes	Yes	Yes	Yes	Yes
109	No	Yes	No	first resort	proximity	listen	4 = Strongly Agree	4 = Strongly Agree	4 = Strongly Agree	4 = Strongly Agree	4 = Strongly Agree	4 = Strongly Agree	4 = Strongly Agree	Education to healthcare	No	No	Yes	No	Yes	Yes	No	Yes	Yes	No	Yes	Yes	No	Yes	No	No	Yes	No	No	Yes	Yes	No	No	No	No	No	No	Yes	No	Yes	Yes	Yes	Yes	Yes	Yes
110	No	Yes	No	first resort	in town (as opposed to hospital)	general medicine	4 = Strongly Agree	4 = Strongly Agree	4 = Strongly Agree	4 = Strongly Agree	4 = Strongly Agree	4 = Strongly Agree	3 = Agree	Patient follow up	No	No	No	No	Yes	Yes	No	Yes	Yes	No	No	Yes	No	No	No	No	Yes	Yes	No	Yes	Yes	No	No	No	No	No	No	No	No	Yes	No	Yes	Yes	No	No
111	No	Yes	No	prevention	follow up	coordination	4 = Strongly Agree	4 = Strongly Agree	4 = Strongly Agree	2 = Disagree	4 = Strongly Agree	4 = Strongly Agree	2 = Disagree	Prevention, screening	Yes	No	No	No	No	Yes	Yes	Yes	Yes	No	Yes	No	No	No	No	No	No	Yes	No	Yes	Yes	No	No	No	No	No	Yes	No	No	Yes	Yes	No	Yes	No	Yes
112	No	Yes	No	Prevention	screening	vaccination	3 = Agree	3 = Agree	4 = Strongly Agree	4 = Strongly Agree	4 = Strongly Agree	2 = Disagree	2 = Disagree	Prevention, screening	Yes	No	No	Yes	Yes	Yes	Yes	Yes	Yes	No	No	Yes	Yes	Yes	No	No	Yes	No	Yes	Yes	Yes	No	No	Yes	No	No	No	Yes	No	Yes	No	Yes	Yes	No	No
113	No	Yes	No	accessibility	prevention	first resort care	4 = Strongly Agree	4 = Strongly Agree	4 = Strongly Agree	4 = Strongly Agree	4 = Strongly Agree	4 = Strongly Agree	3 = Agree	Patient follow up	No	No	Yes	No	Yes	Yes	Yes	Yes	Yes	No	Yes	No	Yes	Yes	No	Yes	Yes	No	No	Yes	Yes	No	No	Yes	No	No	No	Yes	No	Yes	Yes	Yes	No	No	No
114	No	Yes	No	first resort	prevention	screening	4 = Strongly Agree	4 = Strongly Agree	4 = Strongly Agree	4 = Strongly Agree	4 = Strongly Agree	4 = Strongly Agree	3 = Agree	Diagnostic, treatment	No	No	No	No	Yes	Yes	No	Yes	Yes	No	No	Yes	No	No	No	No	Yes	Yes	No	Yes	Yes	No	No	No	No	Yes	No	No	Yes	Yes	No	Yes	Yes	No	Yes
115	No	Yes	No	All	Treatment	Prevention	3 = Agree	2 = Disagree	3 = Agree	3 = Agree	3 = Agree	3 = Agree	3 = Agree	Orientation in the healthcare system	No	No	Yes	Yes	Yes	Yes	Yes	Yes	Yes	Yes	Yes	Yes	Yes	Yes	Yes	No	Yes	No	Yes	Yes	Yes	No	Yes	Yes	Yes	Yes	Yes	Yes	Yes	Yes	Yes	Yes	No	Yes	Yes
116	No	Yes	No	universal	accessible	essential	4 = Strongly Agree	4 = Strongly Agree	4 = Strongly Agree	4 = Strongly Agree	4 = Strongly Agree	4 = Strongly Agree	4 = Strongly Agree	Prevention, screening	Yes	No	Yes	No	No	Yes	Yes	Yes	Yes	No	No	Yes	No	Yes	No	No	Yes	No	Yes	No	Yes	No	No	Yes	No	No	No	Yes	No	Yes	No	Yes	Yes	Yes	Yes
117	No	Yes	No	Prevention	Screening	therapeutic education	4 = Strongly Agree	4 = Strongly Agree	4 = Strongly Agree	4 = Strongly Agree	4 = Strongly Agree	4 = Strongly Agree	4 = Strongly Agree	Education to healthcare	No	No	Yes	No	No	Yes	Yes	No	Yes	No	Yes	Yes	No	Yes	No	No	Yes	No	No	Yes	No	No	No	Yes	No	No	Yes	No	No	Yes	No	Yes	Yes	Yes	Yes
118	No	Yes	No	Prevention	Public health	Population	2 = Disagree	2 = Disagree	4 = Strongly Agree	4 = Strongly Agree	3 = Agree	4 = Strongly Agree	3 = Agree	Prevention, screening	Yes	No	No	No	Yes	Yes	Yes	Yes	Yes	No	Yes	Yes	No	No	No	No	Yes	No	No	Yes	Yes	Yes	No	Yes	No	Yes	Yes	Yes	No	Yes	No	Yes	No	Yes	Yes
119	No	Yes	No	first resort	ambulatory	full third-party payment	3 = Agree	4 = Strongly Agree	4 = Strongly Agree	4 = Strongly Agree	4 = Strongly Agree	4 = Strongly Agree	4 = Strongly Agree	Patient follow up	Yes	Yes	Yes	No	Yes	Yes	Yes	No	Yes	No	No	Yes	Yes	Yes	No	Yes	Yes	Yes	Yes	Yes	Yes	Yes	Yes	Yes	Yes	Yes	Yes	Yes	No	Yes	Yes	Yes	Yes	No	No
120	No	Yes	No	accessibility	follow up	orientation	4 = Strongly Agree	4 = Strongly Agree	4 = Strongly Agree	4 = Strongly Agree	4 = Strongly Agree	4 = Strongly Agree	4 = Strongly Agree	Patient follow up	Yes	No	Yes	No	No	Yes	No	Yes	Yes	No	No	Yes	Yes	No	No	No	Yes	Yes	No	Yes	Yes	No	No	No	No	Yes	No	No	Yes	Yes	Yes	Yes	Yes	No	No
121	No	Yes	No	first resort	ambulatory	outside the hospital	4 = Strongly Agree	3 = Agree	4 = Strongly Agree	4 = Strongly Agree	4 = Strongly Agree	4 = Strongly Agree	3 = Agree	Orientation in the healthcare system	Yes	No	Yes	No	Yes	Yes	Yes	Yes	Yes	No	Yes	Yes	No	Yes	No	No	Yes	No	No	Yes	Yes	Yes	No	Yes	No	No	Yes	Yes	No	Yes	No	Yes	Yes	Yes	Yes
122	No	Yes	No	first resort	prevention	education	3 = Agree	4 = Strongly Agree	4 = Strongly Agree	4 = Strongly Agree	3 = Agree	4 = Strongly Agree	2 = Disagree	Prevention, screening	No	No	No	No	Yes	No	No	Yes	Yes	No	Yes	Yes	No	No	No	No	Yes	No	No	Yes	Yes	No	No	No	No	No	No	Yes	No	Yes	No	Yes	Yes	No	Yes
123	No	Yes	No	Health	Globality	For everyone	4 = Strongly Agree	4 = Strongly Agree	4 = Strongly Agree	4 = Strongly Agree	4 = Strongly Agree	4 = Strongly Agree	4 = Strongly Agree	Prevention, screening	Yes	No	Yes	No	Yes	Yes	Yes	Yes	Yes	No	No	Yes	No	Yes	No	No	Yes	No	No	Yes	Yes	No	No	Yes	No	No	No	Yes	No	Yes	Yes	Yes	Yes	Yes	Yes
124	No	Yes	No	fast	accessible	base	3 = Agree	3 = Agree	3 = Agree	3 = Agree	4 = Strongly Agree	3 = Agree	2 = Disagree	Diagnostic, treatment	No	No	No	Yes	Yes	Yes	No	No	Yes	Yes	Yes	Yes	Yes	Yes	No	No	Yes	No	Yes	Yes	Yes	No	No	Yes	Yes	Yes	No	Yes	Yes	Yes	Yes	Yes	Yes	No	No
125	No	No	No	General medicine	Generalist	General practitioner	3 = Agree	4 = Strongly Agree	4 = Strongly Agree	4 = Strongly Agree	4 = Strongly Agree	4 = Strongly Agree	4 = Strongly Agree	Orientation in the healthcare system	No	No	No	No	Yes	No	No	No	Yes	Yes	Yes	No	No	No	No	Yes	No	No	Yes	Yes	Yes	No	No	No	Yes	No	No	No	Yes	Yes	No	Yes	Yes	Yes	No
126	No	Yes	No	1st resort	Patient follow-up	Family doctor	4 = Strongly Agree	4 = Strongly Agree	4 = Strongly Agree	4 = Strongly Agree	4 = Strongly Agree	4 = Strongly Agree	4 = Strongly Agree	Diagnostic, treatment	Yes	No	Yes	No	No	Yes	Yes	No	Yes	No	Yes	Yes	No	No	No	No	No	Yes	No	Yes	Yes	No	No	Yes	No	No	No	Yes	No	Yes	No	No	Yes	No	Yes
127	No	Yes	No	proximity	generalist	overall	4 = Strongly Agree	4 = Strongly Agree	4 = Strongly Agree	4 = Strongly Agree	4 = Strongly Agree	4 = Strongly Agree	4 = Strongly Agree	Diagnostic, treatment	Yes	Yes	Yes	Yes	Yes	Yes	Yes	Yes	Yes	Yes	Yes	Yes	Yes	Yes	Yes	Yes	Yes	Yes	Yes	Yes	Yes	Yes	Yes	Yes	Yes	Yes	Yes	Yes	Yes	Yes	Yes	Yes	Yes	Yes	Yes
128	No	Yes	No	Prevention	Palliative	Curative care	4 = Strongly Agree	2 = Disagree	4 = Strongly Agree	4 = Strongly Agree	3 = Agree	2 = Disagree	4 = Strongly Agree	Prevention, screening	No	No	No	Yes	Yes	Yes	Yes	Yes	Yes	Yes	Yes	Yes	No	No	No	No	Yes	No	Yes	Yes	Yes	No	No	Yes	Yes	Yes	Yes	Yes	Yes	Yes	Yes	Yes	Yes	Yes	Yes
129	No	Yes	No	Proximity	Representativeness	Ground	4 = Strongly Agree	4 = Strongly Agree	4 = Strongly Agree	3 = Agree	3 = Agree	4 = Strongly Agree	4 = Strongly Agree	Prevention, screening	Yes	Yes	Yes	Yes	Yes	Yes	Yes	Yes	Yes	Yes	Yes	Yes	Yes	Yes	No	Yes	Yes	Yes	Yes	Yes	Yes	Yes	Yes	Yes	Yes	Yes	Yes	Yes	Yes	Yes	Yes	Yes	Yes	Yes	Yes
130	No	Yes	No	first resort	Health care access	prevention	3 = Agree	1 = Strongly Disagree	4 = Strongly Agree	4 = Strongly Agree	4 = Strongly Agree	4 = Strongly Agree	4 = Strongly Agree	Education to healthcare	Yes	Yes	Yes	No	Yes	Yes	Yes	Yes	Yes	Yes	No	Yes	No	Yes	No	No	No	No	Yes	Yes	Yes	Yes	Yes	Yes	No	No	Yes	No	No	Yes	No	Yes	Yes	Yes	Yes
131	No	Yes	No	global	needs	duration	1 = Strongly Disagree	1 = Strongly Disagree	4 = Strongly Agree	4 = Strongly Agree	4 = Strongly Agree	4 = Strongly Agree	1 = Strongly Disagree	Education to healthcare	Yes	Yes	Yes	No	Yes	Yes	Yes	Yes	Yes	No	No	Yes	No	Yes	No	No	Yes	Yes	No	Yes	Yes	No	No	Yes	No	Yes	Yes	Yes	No	Yes	No	Yes	Yes	Yes	Yes
132	No	Yes	No	prevention	emergency room	follow up	4 = Strongly Agree	4 = Strongly Agree	4 = Strongly Agree	4 = Strongly Agree	4 = Strongly Agree	3 = Agree	4 = Strongly Agree	Prevention, screening	Yes	No	No	No	No	No	Yes	Yes	Yes	No	Yes	No	No	No	No	No	Yes	No	No	Yes	Yes	No	No	No	No	No	Yes	No	No	Yes	No	No	Yes	No	Yes
133	No	No	No	Accessibility			3 = Agree	3 = Agree	4 = Strongly Agree	4 = Strongly Agree	4 = Strongly Agree	4 = Strongly Agree	3 = Agree	Patient follow up	Yes	No	No	No	Yes	Yes	No	No	Yes	No	Yes	Yes	No	No	No	No	Yes	Yes	No	Yes	Yes	No	No	Yes	No	No	No	Yes	Yes	Yes	Yes	No	Yes	No	Yes
134	No	Yes	No	first resort	prevention	global approach	3 = Agree	3 = Agree	4 = Strongly Agree	4 = Strongly Agree	4 = Strongly Agree	4 = Strongly Agree	3 = Agree	Education to healthcare	Yes	No	Yes	No	No	Yes	No	Yes	Yes	No	Yes	Yes	No	No	No	Yes	No	Yes	Yes	Yes	Yes	Yes	No	Yes	Yes	Yes	Yes	Yes	No	Yes	Yes	Yes	Yes	Yes	Yes
135	No	Yes	No	first resort	globality	prevention	4 = Strongly Agree	4 = Strongly Agree	4 = Strongly Agree	4 = Strongly Agree	4 = Strongly Agree	4 = Strongly Agree	1 = Strongly Disagree	Prevention, screening	Yes	No	Yes	No	No	Yes	Yes	No	Yes	No	Yes	No	No	No	No	No	Yes	Yes	No	Yes	Yes	No	No	No	No	No	No	Yes	No	Yes	No	Yes	No	No	Yes
136	No	Yes	No	First Resort	General practitioner	Entrance	4 = Strongly Agree	4 = Strongly Agree	4 = Strongly Agree	4 = Strongly Agree	4 = Strongly Agree	4 = Strongly Agree	4 = Strongly Agree	Diagnostic, treatment	Yes	Yes	Yes	Yes	Yes	Yes	Yes	Yes	Yes	Yes	Yes	Yes	Yes	Yes	Yes	Yes	Yes	Yes	Yes	Yes	Yes	Yes	Yes	Yes	Yes	Yes	Yes	Yes	No	Yes	Yes	Yes	Yes	Yes	Yes
137	No	Yes	No	General	First	Proximity	4 = Strongly Agree	3 = Agree	4 = Strongly Agree	3 = Agree	4 = Strongly Agree	4 = Strongly Agree	3 = Agree	Patient follow up	Yes	Yes	Yes	No	Yes	Yes	Yes	No	Yes	No	Yes	Yes	No	Yes	No	Yes	Yes	Yes	No	Yes	Yes	Yes	No	Yes	No	Yes	Yes	Yes	Yes	Yes	Yes	No	Yes	No	No
138	No	Yes	No	Complexity	Overall	Multidisciplinary	4 = Strongly Agree	4 = Strongly Agree	4 = Strongly Agree	3 = Agree	3 = Agree	3 = Agree	2 = Disagree	Patient follow up	No	No	No	No	No	Yes	No	No	Yes	No	Yes	Yes	No	No	No	No	Yes	No	No	Yes	Yes	No	No	No	No	No	No	Yes	No	No	No	No	Yes	No	No
139	No	Yes	Yes	first resort	prevention	continuity (of care)	4 = Strongly Agree	4 = Strongly Agree	4 = Strongly Agree	4 = Strongly Agree	4 = Strongly Agree	4 = Strongly Agree	3 = Agree	Education to healthcare	No	No	No	No	No	Yes	Yes	No	Yes	No	No	No	No	Yes	No	No	Yes	No	No	Yes	Yes	No	No	Yes	No	No	Yes	Yes	No	Yes	Yes	No	No	No	No
140	No	Yes	No	First resort	Coordination	Globality	4 = Strongly Agree	4 = Strongly Agree	4 = Strongly Agree	4 = Strongly Agree	4 = Strongly Agree	4 = Strongly Agree	4 = Strongly Agree	Patient follow up	Yes	No	Yes	No	Yes	Yes	Yes	No	Yes	No	No	Yes	No	No	No	No	Yes	Yes	No	Yes	Yes	No	No	No	No	No	No	Yes	No	Yes	Yes	Yes	Yes	No	Yes
141	No	Yes	No	First resort	Globality	Patient centered approach	4 = Strongly Agree	4 = Strongly Agree	4 = Strongly Agree	4 = Strongly Agree	4 = Strongly Agree	4 = Strongly Agree	3 = Agree	Prevention, screening	No	No	No	No	No	Yes	No	No	Yes	No	Yes	Yes	No	No	No	No	Yes	No	Yes	Yes	Yes	No	No	No	Yes	Yes	No	Yes	Yes	Yes	Yes	Yes	Yes	No	No
142	No	Yes	No	unscheduled care	monitoring and coordination	prevention	4 = Strongly Agree	4 = Strongly Agree	4 = Strongly Agree	4 = Strongly Agree	4 = Strongly Agree	4 = Strongly Agree	4 = Strongly Agree	Patient follow up	Yes	No	Yes	No	Yes	Yes	Yes	No	Yes	Yes	No	Yes	Yes	Yes	Yes	Yes	Yes	Yes	Yes	Yes	Yes	Yes	Yes	Yes	Yes	Yes	Yes	Yes	Yes	Yes	Yes	Yes	Yes	No	No
143	No	Yes	No	First resort	Coordination	Versatility	3 = Agree	4 = Strongly Agree	4 = Strongly Agree	4 = Strongly Agree	4 = Strongly Agree	4 = Strongly Agree	4 = Strongly Agree	Patient follow up	Yes	No	Yes	No	Yes	Yes	Yes	No	Yes	No	No	Yes	No	Yes	No	No	Yes	Yes	No	Yes	Yes	No	No	Yes	No	No	Yes	No	No	Yes	No	No	Yes	No	No
144	No	Yes	No	First resort	Initial seriousness/urgency assessment	Triage and referral to specialists	3 = Agree	3 = Agree	4 = Strongly Agree	2 = Disagree	4 = Strongly Agree	4 = Strongly Agree	2 = Disagree	Orientation in the healthcare system	No	No	No	No	Yes	No	No	No	Yes	Yes	No	No	No	No	No	No	Yes	Yes	Yes	Yes	Yes	No	No	No	Yes	No	No	Yes	No	Yes	Yes	Yes	No	No	No
145	No	Yes	No	Emergency care	First need	Can be made at home	3 = Agree	3 = Agree	4 = Strongly Agree	4 = Strongly Agree	2 = Disagree	4 = Strongly Agree	4 = Strongly Agree	Education to healthcare	Yes	Yes	No	No	Yes	Yes	No	No	Yes	No	No	No	No	Yes	No	Yes	Yes	No	Yes	Yes	Yes	No	No	Yes	Yes	No	No	No	Yes	Yes	Yes	No	Yes	Yes	No
146	No	Yes	Yes	First remedies of a health problem	Screening/Prevention	Ambulatory	4 = Strongly Agree	4 = Strongly Agree	4 = Strongly Agree	4 = Strongly Agree	4 = Strongly Agree	4 = Strongly Agree	4 = Strongly Agree	Diagnostic, treatment	Yes	No	Yes	No	Yes	Yes	Yes	Yes	Yes	Yes	Yes	Yes	No	No	No	No	Yes	Yes	No	Yes	Yes	No	No	No	No	Yes	Yes	Yes	No	Yes	Yes	Yes	Yes	No	Yes
147	No	Yes	No	First resort	Overall CEP	Proximity	4 = Strongly Agree	4 = Strongly Agree	4 = Strongly Agree	4 = Strongly Agree	4 = Strongly Agree	4 = Strongly Agree	2 = Disagree	Patient follow up	Yes	No	Yes	No	Yes	Yes	Yes	No	Yes	No	No	Yes	No	Yes	No	Yes	Yes	Yes	Yes	Yes	Yes	Yes	No	Yes	Yes	Yes	No	Yes	No	Yes	Yes	No	Yes	No	No
148	No	Yes	No	First resort	come as you Are	Multiple skills	4 = Strongly Agree	2 = Disagree	4 = Strongly Agree	4 = Strongly Agree	4 = Strongly Agree	3 = Agree	3 = Agree	Diagnostic, treatment	No	Yes	Yes	No	Yes	Yes	No	No	Yes	Yes	No	Yes	Yes	No	No	Yes	Yes	Yes	Yes	Yes	Yes	Yes	Yes	Yes	Yes	Yes	No	Yes	No	No	Yes	Yes	Yes	No	Yes
149	No	Yes	No	First resort	Proximity	Availablity	4 = Strongly Agree	4 = Strongly Agree	4 = Strongly Agree	4 = Strongly Agree	4 = Strongly Agree	4 = Strongly Agree	2 = Disagree	Patient follow up	No	No	No	No	No	Yes	No	No	Yes	No	Yes	No	No	Yes	No	No	No	No	Yes	Yes	Yes	No	No	Yes	Yes	No	No	No	Yes	No	Yes	No	No	No	No
150	No	Yes	No	vital	nutrition	breathing	3 = Agree	2 = Disagree	3 = Agree	3 = Agree	2 = Disagree	2 = Disagree	3 = Agree	Diagnostic, treatment	No	No	No	No	No	No	Yes	No	Yes	No	No	No	No	No	No	No	No	No	Yes	Yes	No	No	No	No	Yes	No	No	No	No	No	No	No	No	No	No
151	No	Yes	No	Prevention	Education	Supported	4 = Strongly Agree	4 = Strongly Agree	4 = Strongly Agree	4 = Strongly Agree	4 = Strongly Agree	4 = Strongly Agree	4 = Strongly Agree	Education to healthcare	Yes	No	Yes	Yes	Yes	Yes	Yes	Yes	Yes	Yes	Yes	Yes	Yes	Yes	Yes	Yes	Yes	Yes	Yes	Yes	Yes	Yes	Yes	Yes	Yes	Yes	Yes	Yes	Yes	Yes	Yes	Yes	Yes	Yes	Yes
152	No	Yes	No	gateway to the health system	proximity (geographical, but also of the population and its daily life)	team, multi-professional	4 = Strongly Agree	4 = Strongly Agree	4 = Strongly Agree	4 = Strongly Agree	4 = Strongly Agree	4 = Strongly Agree	4 = Strongly Agree	Patient follow up	Yes	Yes	Yes	Yes	Yes	Yes	Yes	Yes	Yes	No	Yes	Yes	Yes	Yes	Yes	Yes	Yes	Yes	Yes	Yes	Yes	No	Yes	Yes	Yes	Yes	Yes	Yes	Yes	Yes	Yes	Yes	Yes	Yes	Yes
153	No	Yes	No	First resort	Access facility	Networks	4 = Strongly Agree	3 = Agree	4 = Strongly Agree	4 = Strongly Agree	4 = Strongly Agree	4 = Strongly Agree	3 = Agree	Prevention, screening	Yes	Yes	Yes	No	Yes	Yes	Yes	No	Yes	Yes	Yes	Yes	Yes	Yes	No	No	Yes	Yes	No	Yes	Yes	Yes	No	Yes	No	Yes	Yes	Yes	Yes	Yes	Yes	No	Yes	No	No
154	No	Yes	No	prevention	first contact	general medicine	4 = Strongly Agree	4 = Strongly Agree	4 = Strongly Agree	4 = Strongly Agree	4 = Strongly Agree	4 = Strongly Agree	3 = Agree	Diagnostic, treatment	Yes	Yes	Yes	No	Yes	Yes	Yes	Yes	Yes	Yes	Yes	Yes	Yes	Yes	No	Yes	Yes	Yes	Yes	Yes	Yes	No	No	Yes	Yes	Yes	Yes	Yes	No	Yes	Yes	Yes	Yes	No	No
155	No	Yes	No	accompaniement	prevention	acknowledgement	3 = Agree	3 = Agree	4 = Strongly Agree	4 = Strongly Agree	4 = Strongly Agree	4 = Strongly Agree	3 = Agree	Patient follow up	No	No	No	No	Yes	Yes	No	No	Yes	No	Yes	Yes	No	No	No	No	No	No	No	Yes	Yes	No	No	No	No	No	No	No	No	No	No	No	Yes	No	No
156	No	Yes	No	First resort	Prevention	General practitioner	2 = Disagree	3 = Agree	4 = Strongly Agree	4 = Strongly Agree	4 = Strongly Agree	4 = Strongly Agree	3 = Agree	Education to healthcare	Yes	Yes	Yes	No	No	Yes	Yes	No	Yes	No	No	Yes	No	Yes	No	No	Yes	Yes	No	Yes	Yes	No	No	No	No	No	Yes	No	No	Yes	Yes	Yes	Yes	No	No
157	No	Yes	Yes	proximity	globality	pluriprofessionality	4 = Strongly Agree	4 = Strongly Agree	4 = Strongly Agree	4 = Strongly Agree	4 = Strongly Agree	4 = Strongly Agree	4 = Strongly Agree	Diagnostic, treatment	Yes	No	Yes	No	Yes	Yes	Yes	Yes	Yes	Yes	No	Yes	No	Yes	No	Yes	Yes	Yes	No	Yes	Yes	Yes	Yes	No	No	No	No	Yes	No	Yes	Yes	No	Yes	No	Yes
158	No	Yes	Yes	First resort	Not very technical	Accessibility	4 = Strongly Agree	4 = Strongly Agree	4 = Strongly Agree	4 = Strongly Agree	4 = Strongly Agree	4 = Strongly Agree	4 = Strongly Agree	Orientation in the healthcare system	Yes	Yes	Yes	No	Yes	Yes	Yes	No	Yes	No	Yes	Yes	No	Yes	No	Yes	Yes	Yes	No	Yes	Yes	Yes	Yes	Yes	No	No	No	No	Yes	Yes	Yes	No	Yes	No	No
159	No	Yes	No	Crew	Proximity	Journey	4 = Strongly Agree	4 = Strongly Agree	4 = Strongly Agree	4 = Strongly Agree	4 = Strongly Agree	4 = Strongly Agree	4 = Strongly Agree	Diagnostic, treatment	No	Yes	No	No	Yes	Yes	Yes	No	Yes	No	No	Yes	No	No	Yes	No	Yes	Yes	No	Yes	Yes	No	Yes	No	No	No	Yes	No	No	Yes	No	No	Yes	No	No
160	No	Yes	No	Crew	Proximity	Multiprofessional	4 = Strongly Agree	4 = Strongly Agree	4 = Strongly Agree	4 = Strongly Agree	4 = Strongly Agree	4 = Strongly Agree	4 = Strongly Agree	Diagnostic, treatment	No	Yes	No	No	Yes	Yes	Yes	No	Yes	No	No	Yes	No	Yes	Yes	No	Yes	Yes	No	Yes	Yes	Yes	Yes	No	No	No	Yes	No	No	No	No	No	Yes	No	No
161	No	Yes	Yes	General medicine	Prevention	Universal access to care	3 = Agree	3 = Agree	4 = Strongly Agree	4 = Strongly Agree	4 = Strongly Agree	4 = Strongly Agree	2 = Disagree	Orientation in the healthcare system	No	No	No	No	Yes	Yes	No	No	Yes	No	No	Yes	No	No	No	No	Yes	No	No	Yes	Yes	No	No	No	No	No	No	Yes	No	Yes	No	No	Yes	No	No
162	No	Yes	No	Accessibility	Skill	Possibility (of being able to take care of the patient)	4 = Strongly Agree	4 = Strongly Agree	2 = Disagree	3 = Agree	4 = Strongly Agree	2 = Disagree	2 = Disagree	Orientation in the healthcare system	No	No	No	No	No	Yes	No	No	Yes	No	No	Yes	No	No	No	Yes	No	Yes	No	No	Yes	No	No	No	No	No	No	No	No	No	No	No	No	No	No
163	No	Yes	No	Accessible	Overall	Screening	3 = Agree	4 = Strongly Agree	4 = Strongly Agree	4 = Strongly Agree	4 = Strongly Agree	4 = Strongly Agree	3 = Agree	Education to healthcare	Yes	No	Yes	No	Yes	Yes	No	Yes	Yes	No	No	Yes	No	No	No	No	No	Yes	No	Yes	Yes	No	No	No	No	No	No	Yes	No	Yes	Yes	Yes	Yes	Yes	No
164	No	Yes	No	Prevention	Education	Assessment	2 = Disagree	2 = Disagree	4 = Strongly Agree	4 = Strongly Agree	3 = Agree	4 = Strongly Agree	2 = Disagree	Prevention, screening	Yes	No	No	No	No	Yes	Yes	Yes	Yes	No	Yes	Yes	No	Yes	No	No	No	No	No	Yes	No	No	No	Yes	No	No	Yes	Yes	No	Yes	No	No	Yes	No	Yes
165	No	Yes	No	Accessibility	General	Proximity	4 = Strongly Agree	4 = Strongly Agree	4 = Strongly Agree	3 = Agree	4 = Strongly Agree	3 = Agree	3 = Agree	Orientation in the healthcare system	No	No	No	No	No	Yes	Yes	No	Yes	No	Yes	Yes	No	No	Yes	No	Yes	No	Yes	Yes	Yes	Yes	No	Yes	Yes	No	No	Yes	Yes	No	Yes	Yes	Yes	No	No
166	No	Yes	Yes	First patient access to the health system	Proximity	Knowledge of the patient	4 = Strongly Agree	4 = Strongly Agree	4 = Strongly Agree	4 = Strongly Agree	4 = Strongly Agree	4 = Strongly Agree	4 = Strongly Agree	Patient follow up	Yes	No	Yes	No	Yes	Yes	Yes	Yes	Yes	Yes	Yes	Yes	Yes	Yes	Yes	No	Yes	Yes	No	Yes	Yes	Yes	Yes	Yes	No	No	No	Yes	Yes	Yes	Yes	Yes	Yes	No	No
167	No	No	No	Coordination	Family	Follow up	4 = Strongly Agree	4 = Strongly Agree	4 = Strongly Agree	4 = Strongly Agree	4 = Strongly Agree	4 = Strongly Agree	4 = Strongly Agree	Orientation in the healthcare system	No	No	No	No	No	No	No	No	Yes	No	Yes	Yes	No	No	No	Yes	Yes	Yes	No	Yes	Yes	No	No	Yes	No	No	No	Yes	Yes	Yes	Yes	Yes	Yes	Yes	No
168	No	Yes	No	Essentials	Accessible	Science	4 = Strongly Agree	4 = Strongly Agree	4 = Strongly Agree	4 = Strongly Agree	4 = Strongly Agree	4 = Strongly Agree	3 = Agree	Education to healthcare	Yes	No	Yes	No	Yes	Yes	No	Yes	Yes	No	No	Yes	No	No	No	No	Yes	No	Yes	Yes	Yes	Yes	No	Yes	Yes	Yes	No	Yes	No	Yes	No	Yes	Yes	No	Yes
169	No	Yes	No	Direct access	Screening	Prevention	4 = Strongly Agree	4 = Strongly Agree	4 = Strongly Agree	4 = Strongly Agree	2 = Disagree	4 = Strongly Agree	4 = Strongly Agree	Diagnostic, treatment	No	No	Yes	No	Yes	No	Yes	No	Yes	Yes	Yes	Yes	Yes	Yes	Yes	No	Yes	Yes	No	Yes	Yes	Yes	Yes	Yes	Yes	Yes	No	Yes	Yes	Yes	No	Yes	Yes	Yes	Yes
170	No	Yes	No	first recourse: any recourse	accessibility (distance, temporality and cost)	biopsychosocial approach	4 = Strongly Agree	3 = Agree	4 = Strongly Agree	4 = Strongly Agree	4 = Strongly Agree	4 = Strongly Agree	3 = Agree	Patient follow up	Yes	Yes	Yes	No	Yes	Yes	Yes	No	Yes	No	No	Yes	No	Yes	No	No	Yes	Yes	No	Yes	Yes	Yes	No	Yes	No	Yes	No	No	No	Yes	Yes	No	Yes	No	No
171	No	Yes	No	Generalists	First resort	Front door	4 = Strongly Agree	4 = Strongly Agree	4 = Strongly Agree	4 = Strongly Agree	4 = Strongly Agree	4 = Strongly Agree	4 = Strongly Agree	Orientation in the healthcare system	Yes	Yes	Yes	No	Yes	Yes	Yes	No	Yes	No	No	Yes	No	Yes	Yes	No	Yes	No	No	Yes	Yes	Yes	Yes	No	No	No	No	No	Yes	Yes	No	No	Yes	No	No
172	No	Yes	No	first resort	ambulatory	paramount	4 = Strongly Agree	3 = Agree	4 = Strongly Agree	4 = Strongly Agree	4 = Strongly Agree	4 = Strongly Agree	2 = Disagree	Education to healthcare	No	No	Yes	Yes	Yes	Yes	Yes	Yes	Yes	Yes	Yes	Yes	Yes	Yes	No	No	Yes	Yes	No	Yes	Yes	No	Yes	Yes	No	Yes	Yes	Yes	No	Yes	No	No	No	Yes	Yes
173	No	Yes	No	General practitioner	Entry into the patient care pathway	Follow up	4 = Strongly Agree	4 = Strongly Agree	3 = Agree	3 = Agree	4 = Strongly Agree	4 = Strongly Agree	3 = Agree	Patient follow up	No	No	Yes	No	Yes	Yes	Yes	No	Yes	No	Yes	Yes	No	No	No	No	Yes	No	No	Yes	Yes	Yes	Yes	No	No	No	Yes	No	Yes	Yes	Yes	No	Yes	Yes	No
174	No	Yes	No	Unscheduled care	Coordination	Prevention	3 = Agree	3 = Agree	4 = Strongly Agree	4 = Strongly Agree	4 = Strongly Agree	4 = Strongly Agree	3 = Agree	Education to healthcare	No	No	Yes	No	No	Yes	Yes	Yes	Yes	No	No	Yes	No	Yes	No	Yes	No	No	Yes	Yes	Yes	No	No	Yes	Yes	No	Yes	No	No	Yes	Yes	Yes	Yes	Yes	Yes
175	No	Yes	No	health promotion	health education	prevention	2 = Disagree	3 = Agree	4 = Strongly Agree	4 = Strongly Agree	4 = Strongly Agree	2 = Disagree	2 = Disagree	Education to healthcare	Yes	No	Yes	No	Yes	Yes	Yes	Yes	Yes	Yes	Yes	Yes	No	Yes	No	No	Yes	No	No	Yes	Yes	No	No	Yes	No	Yes	Yes	Yes	No	Yes	No	Yes	Yes	No	Yes
176	No	Yes	No	AVAILABLITY	SPEED	ANSWER	4 = Strongly Agree	4 = Strongly Agree	3 = Agree	3 = Agree	3 = Agree	3 = Agree	3 = Agree	Diagnostic, treatment	No	No	No	No	No	Yes	No	No	Yes	No	Yes	No	No	No	No	Yes	No	No	Yes	Yes	Yes	No	No	No	No	No	No	No	No	Yes	No	Yes	No	No	No
177	No	Yes	No	first resorts	accessibility to all	general medicine	4 = Strongly Agree	2 = Disagree	4 = Strongly Agree	4 = Strongly Agree	4 = Strongly Agree	4 = Strongly Agree	1 = Strongly Disagree	Diagnostic, treatment	No	No	No	No	No	No	No	No	Yes	No	Yes	No	No	No	No	No	No	No	Yes	Yes	Yes	No	No	Yes	Yes	No	No	No	Yes	Yes	Yes	Yes	No	Yes	No
178	No	Yes	No	Cure	Synthesis	To accompany	4 = Strongly Agree	3 = Agree	3 = Agree	2 = Disagree	3 = Agree	4 = Strongly Agree	2 = Disagree	Diagnostic, treatment	No	No	No	No	No	No	No	No	Yes	No	Yes	No	No	No	No	No	No	No	No	Yes	Yes	No	No	No	Yes	No	No	Yes	Yes	Yes	Yes	No	No	Yes	No
179	No	Yes	No	Prevention	Proximity	Community	4 = Strongly Agree	2 = Disagree	4 = Strongly Agree	4 = Strongly Agree	4 = Strongly Agree	4 = Strongly Agree	4 = Strongly Agree	Prevention, screening	No	No	No	No	Yes	No	No	Yes	Yes	Yes	Yes	No	No	No	No	No	Yes	No	No	Yes	Yes	No	Yes	Yes	Yes	No	No	Yes	Yes	Yes	Yes	No	Yes	Yes	Yes
180	No	Yes	No	Accessible	First remedies	Urgent	4 = Strongly Agree	3 = Agree	4 = Strongly Agree	4 = Strongly Agree	4 = Strongly Agree	4 = Strongly Agree	2 = Disagree	Orientation in the healthcare system	No	No	No	No	Yes	Yes	No	No	Yes	No	Yes	Yes	No	No	No	Yes	Yes	No	Yes	Yes	Yes	Yes	No	No	Yes	No	No	Yes	Yes	Yes	Yes	Yes	Yes	No	Yes
181	No	Yes	No	Reduce mortality	Decrease morbidity	Curative	4 = Strongly Agree	4 = Strongly Agree	4 = Strongly Agree	4 = Strongly Agree	3 = Agree	4 = Strongly Agree	4 = Strongly Agree	Prevention, screening	No	Yes	No	Yes	Yes	Yes	No	No	Yes	Yes	Yes	Yes	Yes	Yes	Yes	Yes	Yes	No	Yes	Yes	Yes	No	No	Yes	Yes	Yes	No	No	Yes	Yes	Yes	Yes	Yes	Yes	No
182	No	Yes	No	prevention	diagnostic	accompaniement	4 = Strongly Agree	3 = Agree	4 = Strongly Agree	4 = Strongly Agree	4 = Strongly Agree	3 = Agree	3 = Agree	Diagnostic, treatment	No	No	No	Yes	Yes	Yes	No	Yes	Yes	No	Yes	No	No	No	No	No	Yes	No	Yes	Yes	Yes	No	No	No	Yes	Yes	No	No	No	No	No	Yes	No	Yes	Yes
183	No	No	No	proximity	availablity	orientation	3 = Agree	3 = Agree	4 = Strongly Agree	4 = Strongly Agree	4 = Strongly Agree	3 = Agree	3 = Agree	Orientation in the healthcare system	Yes	Yes	Yes	No	Yes	Yes	Yes	Yes	Yes	No	No	Yes	Yes	Yes	No	Yes	Yes	No	Yes	Yes	Yes	No	No	Yes	Yes	Yes	Yes	Yes	Yes	Yes	No	No	Yes	No	No
184	No	Yes	No	essential	accompaniement	elementary	4 = Strongly Agree	1 = Strongly Disagree	4 = Strongly Agree	4 = Strongly Agree	4 = Strongly Agree	4 = Strongly Agree	3 = Agree	Education to healthcare	No	No	No	No	No	Yes	No	Yes	Yes	No	No	No	No	No	No	No	Yes	No	No	No	No	No	No	No	No	No	No	No	No	No	No	Yes	Yes	Yes	Yes
185	No	Yes	No	General practitioner or emergency room consultation	Realizable in office		4 = Strongly Agree	4 = Strongly Agree	4 = Strongly Agree	4 = Strongly Agree	4 = Strongly Agree	4 = Strongly Agree	4 = Strongly Agree	Education to healthcare	Yes	No	No	No	Yes	Yes	Yes	Yes	Yes	No	No	Yes	No	Yes	No	No	No	No	Yes	Yes	Yes	Yes	Yes	Yes	Yes	No	No	Yes	Yes	Yes	Yes	Yes	Yes	No	No
186	No	Yes	No	Prevention	Vaccination	Diagnostic	3 = Agree	2 = Disagree	4 = Strongly Agree	4 = Strongly Agree	1 = Strongly Disagree	3 = Agree	1 = Strongly Disagree	Education to healthcare	No	No	No	No	Yes	No	No	No	Yes	No	Yes	No	No	No	No	No	Yes	No	No	Yes	Yes	No	No	Yes	No	No	No	Yes	No	Yes	Yes	No	Yes	Yes	No
187	No	Yes	No	prevention	emergency	education	4 = Strongly Agree	4 = Strongly Agree	4 = Strongly Agree	4 = Strongly Agree	4 = Strongly Agree	1 = Strongly Disagree	1 = Strongly Disagree	Education to healthcare	No	No	Yes	No	Yes	Yes	Yes	Yes	Yes	Yes	Yes	Yes	No	Yes	No	No	Yes	No	Yes	Yes	Yes	Yes	No	Yes	Yes	No	Yes	Yes	Yes	Yes	No	Yes	Yes	Yes	No
188	No	Yes	Yes	1st meeting	Direct access	Territory	4 = Strongly Agree	4 = Strongly Agree	4 = Strongly Agree	4 = Strongly Agree	4 = Strongly Agree	4 = Strongly Agree	4 = Strongly Agree	Patient follow up	Yes	Yes	Yes	No	Yes	Yes	Yes	No	Yes	Yes	No	Yes	No	Yes	No	No	Yes	Yes	No	Yes	Yes	Yes	No	No	No	No	Yes	Yes	No	Yes	Yes	Yes	Yes	No	No
189	No	Yes	No	General medicine	Free access	Sorting	4 = Strongly Agree	3 = Agree	4 = Strongly Agree	4 = Strongly Agree	4 = Strongly Agree	4 = Strongly Agree	2 = Disagree	Diagnostic, treatment	Yes	No	No	No	Yes	Yes	Yes	No	Yes	No	Yes	Yes	No	No	Yes	No	No	No	Yes	Yes	Yes	Yes	Yes	No	Yes	No	No	No	Yes	Yes	Yes	No	Yes	No	No
190	No	Yes	No	Follow up	Screening	Global approach	4 = Strongly Agree	3 = Agree	4 = Strongly Agree	4 = Strongly Agree	4 = Strongly Agree	4 = Strongly Agree	3 = Agree	Patient follow up	No	No	No	No	Yes	Yes	Yes	No	Yes	No	Yes	Yes	No	Yes	No	No	Yes	No	No	Yes	Yes	No	No	No	Yes	No	Yes	Yes	No	Yes	No	No	Yes	No	Yes
191	No	Yes	No	Proximity	Globality	Follow up	4 = Strongly Agree	4 = Strongly Agree	4 = Strongly Agree	4 = Strongly Agree	4 = Strongly Agree	4 = Strongly Agree	3 = Agree	Patient follow up	Yes	Yes	Yes	No	Yes	Yes	Yes	No	Yes	No	Yes	Yes	Yes	No	No	No	Yes	No	No	Yes	Yes	Yes	No	Yes	No	No	No	Yes	No	Yes	No	No	Yes	Yes	No
192	No	Yes	No	prevention	adaptation	supports	2 = Disagree	3 = Agree	4 = Strongly Agree	4 = Strongly Agree	4 = Strongly Agree	3 = Agree	3 = Agree	Prevention, screening	Yes	Yes	Yes	No	Yes	Yes	Yes	Yes	Yes	No	No	No	Yes	Yes	No	Yes	Yes	Yes	Yes	Yes	Yes	No	No	Yes	Yes	Yes	No	No	Yes	Yes	Yes	Yes	Yes	No	No
193	No	Yes	No	prevention	screening	education	3 = Agree	3 = Agree	4 = Strongly Agree	4 = Strongly Agree	4 = Strongly Agree	3 = Agree	3 = Agree	Prevention, screening	No	No	No	No	Yes	Yes	No	Yes	Yes	No	Yes	No	No	No	No	No	Yes	No	No	Yes	Yes	No	No	No	No	No	No	Yes	No	Yes	No	Yes	Yes	No	No
194	No	Yes	No	First resort			4 = Strongly Agree	2 = Disagree	4 = Strongly Agree	4 = Strongly Agree	4 = Strongly Agree	4 = Strongly Agree	2 = Disagree	Prevention, screening	No	No	No	No	No	Yes	Yes	No	Yes	No	No	No	No	No	No	No	Yes	Yes	No	Yes	Yes	Yes	No	No	No	No	No	No	No	Yes	Yes	Yes	No	Yes	Yes
195	No	Yes	Yes	Proximity	Empathy	Availablity	4 = Strongly Agree	4 = Strongly Agree	4 = Strongly Agree	4 = Strongly Agree	4 = Strongly Agree	4 = Strongly Agree	3 = Agree	Prevention, screening	No	No	Yes	No	Yes	Yes	No	No	Yes	No	No	Yes	No	Yes	No	No	No	Yes	No	Yes	Yes	Yes	No	No	No	No	No	No	Yes	No	No	No	Yes	No	No
196	No	Yes	No	PUBLIC HEALTH	PREVENTION	EDUCATION	1 = Strongly Disagree	1 = Strongly Disagree	4 = Strongly Agree	4 = Strongly Agree	3 = Agree	2 = Disagree	1 = Strongly Disagree	Education to healthcare	Yes	No	Yes	Yes	Yes	Yes	Yes	Yes	Yes	Yes	Yes	Yes	No	Yes	No	No	Yes	No	No	Yes	Yes	No	No	Yes	No	Yes	No	Yes	No	Yes	No	Yes	Yes	No	No
197	No	Yes	No	Prevention	Health	Education	2 = Disagree	2 = Disagree	4 = Strongly Agree	4 = Strongly Agree	3 = Agree	3 = Agree	2 = Disagree	Prevention, screening	No	No	No	No	Yes	Yes	Yes	Yes	Yes	Yes	Yes	No	No	Yes	No	No	Yes	No	No	Yes	Yes	No	No	Yes	No	Yes	Yes	Yes	No	Yes	No	Yes	No	Yes	Yes
198	No	Yes	No	FIRST APPEAL	LIBERAL	CITY	4 = Strongly Agree	4 = Strongly Agree	4 = Strongly Agree	4 = Strongly Agree	4 = Strongly Agree	4 = Strongly Agree	4 = Strongly Agree	Diagnostic, treatment	No	No	No	No	No	Yes	No	No	Yes	No	No	Yes	No	No	No	No	No	No	No	Yes	Yes	No	No	No	No	No	No	No	No	Yes	Yes	No	Yes	No	No
199	No	Yes	No	city ​​care	primary care	coordination	4 = Strongly Agree	4 = Strongly Agree	4 = Strongly Agree	4 = Strongly Agree	4 = Strongly Agree	4 = Strongly Agree	3 = Agree	Diagnostic, treatment	No	No	No	No	Yes	Yes	Yes	No	Yes	No	Yes	Yes	No	No	Yes	No	Yes	No	No	Yes	Yes	Yes	Yes	No	No	Yes	No	No	No	Yes	Yes	Yes	Yes	No	No
200	No	Yes	Yes	1st contact	Company	Uncertainty	4 = Strongly Agree	3 = Agree	4 = Strongly Agree	4 = Strongly Agree	4 = Strongly Agree	4 = Strongly Agree	1 = Strongly Disagree	Patient follow up	Yes	No	Yes	No	Yes	Yes	Yes	Yes	Yes	No	Yes	Yes	No	Yes	No	No	Yes	Yes	No	Yes	Yes	No	No	No	No	Yes	No	Yes	No	Yes	No	Yes	Yes	No	Yes
201	No	Yes	No	First resort	Emergency	Prevention	4 = Strongly Agree	4 = Strongly Agree	4 = Strongly Agree	4 = Strongly Agree	4 = Strongly Agree	4 = Strongly Agree	4 = Strongly Agree	Prevention, screening	Yes	No	No	No	No	Yes	No	Yes	Yes	No	No	Yes	No	No	No	No	Yes	No	No	Yes	Yes	No	No	No	No	Yes	No	Yes	No	Yes	Yes	Yes	Yes	Yes	Yes
202	No	Yes	No	First resort	Prevention	Proximity care	4 = Strongly Agree	4 = Strongly Agree	4 = Strongly Agree	4 = Strongly Agree	4 = Strongly Agree	4 = Strongly Agree	4 = Strongly Agree	Education to healthcare	Yes	Yes	Yes	No	Yes	Yes	Yes	Yes	Yes	Yes	Yes	Yes	No	Yes	Yes	No	Yes	Yes	No	Yes	Yes	Yes	Yes	Yes	No	No	Yes	Yes	No	Yes	Yes	Yes	Yes	No	Yes
203	No	Yes	No	Prevention	Screening	Information	2 = Disagree	4 = Strongly Agree	4 = Strongly Agree	4 = Strongly Agree	4 = Strongly Agree	4 = Strongly Agree	4 = Strongly Agree	Prevention, screening	No	No	No	No	No	No	No	Yes	Yes	No	No	No	No	No	No	No	Yes	No	No	Yes	Yes	No	No	No	No	Yes	No	No	No	Yes	No	Yes	Yes	No	Yes
204	No	Yes	No	Prevention	empowerment	avant-gardism	1 = Strongly Disagree	3 = Agree	4 = Strongly Agree	3 = Agree	3 = Agree	3 = Agree	1 = Strongly Disagree	Prevention, screening	No	No	Yes	No	Yes	Yes	Yes	Yes	Yes	No	Yes	Yes	No	Yes	No	No	Yes	Yes	No	Yes	Yes	No	No	Yes	No	Yes	Yes	Yes	Yes	Yes	Yes	Yes	Yes	No	No
205	No	Yes	No	Prevention	Families	Chronic	4 = Strongly Agree	2 = Disagree	4 = Strongly Agree	4 = Strongly Agree	4 = Strongly Agree	4 = Strongly Agree	2 = Disagree	Education to healthcare	Yes	Yes	Yes	Yes	Yes	Yes	Yes	Yes	Yes	Yes	Yes	Yes	Yes	Yes	Yes	Yes	Yes	Yes	Yes	Yes	Yes	Yes	Yes	Yes	No	Yes	Yes	Yes	Yes	Yes	Yes	Yes	Yes	Yes	Yes
206	No	Yes	No	1st resort	Early stage of diseases	Take care of yourself when the specs are centered on disease	4 = Strongly Agree	4 = Strongly Agree	4 = Strongly Agree	4 = Strongly Agree	4 = Strongly Agree	4 = Strongly Agree	2 = Disagree	Patient follow up	Yes	No	Yes	No	Yes	Yes	No	No	Yes	No	Yes	Yes	No	Yes	No	No	Yes	Yes	No	Yes	Yes	No	No	Yes	No	No	No	Yes	No	Yes	No	No	Yes	No	No
207	No	Yes	No	Prevention	Proximity	Accessibility	4 = Strongly Agree	4 = Strongly Agree	4 = Strongly Agree	4 = Strongly Agree	3 = Agree	4 = Strongly Agree	3 = Agree	Education to healthcare	Yes	No	Yes	No	Yes	No	Yes	Yes	Yes	No	No	Yes	No	Yes	No	No	Yes	No	Yes	Yes	Yes	Yes	No	No	No	No	No	Yes	No	Yes	Yes	Yes	Yes	No	No
208	No	Yes	No	accessibility	speed	diagnostic	4 = Strongly Agree	4 = Strongly Agree	3 = Agree	3 = Agree	4 = Strongly Agree	3 = Agree	3 = Agree	Diagnostic, treatment	Yes	No	No	No	Yes	Yes	No	Yes	Yes	Yes	Yes	Yes	Yes	No	Yes	Yes	Yes	Yes	Yes	Yes	Yes	Yes	Yes	Yes	Yes	Yes	Yes	Yes	Yes	Yes	Yes	Yes	Yes	No	No
209	No	Yes	No	proximity	emergency room	trust	4 = Strongly Agree	4 = Strongly Agree	4 = Strongly Agree	4 = Strongly Agree	4 = Strongly Agree	4 = Strongly Agree	4 = Strongly Agree	Prevention, screening	No	No	No	No	Yes	Yes	Yes	No	Yes	No	Yes	Yes	No	No	No	No	Yes	No	No	Yes	Yes	No	No	Yes	No	No	No	No	No	Yes	No	Yes	Yes	Yes	No
210	No	Yes	No	global approach	welfare	prevention	2 = Disagree	3 = Agree	4 = Strongly Agree	4 = Strongly Agree	4 = Strongly Agree	4 = Strongly Agree	2 = Disagree	Education to healthcare	No	No	No	No	Yes	Yes	Yes	No	Yes	No	No	Yes	No	No	No	No	Yes	No	No	No	Yes	No	No	No	No	Yes	Yes	Yes	No	Yes	No	Yes	Yes	No	No
211	No	Yes	No	For everyone	Free	Generalists	4 = Strongly Agree	4 = Strongly Agree	4 = Strongly Agree	4 = Strongly Agree	4 = Strongly Agree	4 = Strongly Agree	2 = Disagree	Prevention, screening	No	No	No	No	Yes	No	No	No	Yes	No	No	Yes	No	No	No	No	Yes	No	No	Yes	Yes	No	No	Yes	No	No	No	Yes	No	Yes	Yes	Yes	Yes	No	No
212	No	Yes	No	First line care	healthy patient	or emergency	3 = Agree	3 = Agree	4 = Strongly Agree	3 = Agree	4 = Strongly Agree	3 = Agree	3 = Agree	Orientation in the healthcare system	Yes	No	No	No	Yes	Yes	No	Yes	Yes	Yes	Yes	Yes	Yes	Yes	No	Yes	Yes	No	Yes	Yes	Yes	No	No	Yes	Yes	Yes	No	Yes	Yes	Yes	Yes	Yes	Yes	Yes	No
213	No	Yes	No	First resort	Variable stages of pathologies	Whole person	4 = Strongly Agree	3 = Agree	4 = Strongly Agree	4 = Strongly Agree	4 = Strongly Agree	4 = Strongly Agree	4 = Strongly Agree	Patient follow up	No	No	No	No	Yes	Yes	Yes	No	Yes	No	Yes	Yes	No	No	No	Yes	No	Yes	Yes	Yes	Yes	Yes	No	Yes	Yes	Yes	Yes	No	Yes	Yes	Yes	No	Yes	No	No
214	No	Yes	No	first resort	initial support	referencing or not	4 = Strongly Agree	4 = Strongly Agree	4 = Strongly Agree	4 = Strongly Agree	4 = Strongly Agree	4 = Strongly Agree	4 = Strongly Agree	Orientation in the healthcare system	Yes	Yes	Yes	No	No	Yes	No	No	Yes	No	Yes	Yes	No	No	No	Yes	Yes	Yes	Yes	Yes	Yes	No	No	No	No	Yes	Yes	Yes	Yes	Yes	Yes	No	Yes	No	No
215	No	Yes	No	Health	Prevention	Care	3 = Agree	3 = Agree	3 = Agree	3 = Agree	3 = Agree	3 = Agree	3 = Agree	Prevention, screening	No	No	No	No	No	No	No	No	Yes	No	Yes	No	No	No	No	No	Yes	No	No	Yes	Yes	No	No	Yes	No	Yes	No	No	No	Yes	No	No	No	Yes	No
216	No	Yes	No	1st resort	sorting	follow up	4 = Strongly Agree	3 = Agree	4 = Strongly Agree	3 = Agree	4 = Strongly Agree	4 = Strongly Agree	2 = Disagree	Patient follow up	Yes	No	No	No	No	Yes	Yes	No	Yes	No	No	Yes	No	No	No	No	No	Yes	No	Yes	Yes	No	No	No	No	No	No	No	No	No	No	Yes	Yes	Yes	No
217	No	Yes	No	Care	1st intention	not urgent	4 = Strongly Agree	2 = Disagree	4 = Strongly Agree	4 = Strongly Agree	4 = Strongly Agree	3 = Agree	3 = Agree	Orientation in the healthcare system	No	No	No	No	No	Yes	Yes	Yes	Yes	No	No	Yes	No	No	No	No	Yes	No	No	Yes	Yes	No	No	Yes	No	Yes	No	Yes	No	Yes	No	Yes	Yes	No	No
218	No	Yes	No	prevention	proximity	patient involvement	3 = Agree	3 = Agree	4 = Strongly Agree	4 = Strongly Agree	4 = Strongly Agree	3 = Agree	3 = Agree	Prevention, screening	No	No	No	No	Yes	Yes	No	Yes	Yes	No	Yes	Yes	No	Yes	No	No	Yes	Yes	No	Yes	Yes	No	No	Yes	No	Yes	No	No	No	Yes	No	Yes	Yes	Yes	Yes
219	No	Yes	No	Care path	Coordination	Crew	2 = Disagree	4 = Strongly Agree	4 = Strongly Agree	4 = Strongly Agree	4 = Strongly Agree	4 = Strongly Agree	4 = Strongly Agree	Education to healthcare	No	No	Yes	No	No	Yes	Yes	No	Yes	No	No	Yes	Yes	Yes	Yes	No	Yes	Yes	No	Yes	Yes	No	Yes	No	No	Yes	Yes	Yes	No	No	No	No	Yes	Yes	No
220	No	Yes	No	prevention	diagnostic		4 = Strongly Agree	3 = Agree	4 = Strongly Agree	4 = Strongly Agree	4 = Strongly Agree	4 = Strongly Agree	4 = Strongly Agree	Diagnostic, treatment	No	No	No	No	No	No	No	Yes	Yes	No	No	No	No	No	No	No	Yes	No	No	No	Yes	No	No	No	No	Yes	No	No	No	Yes	No	Yes	Yes	No	Yes
221	No	Yes	No	Need	Health	Easy access	4 = Strongly Agree	3 = Agree	4 = Strongly Agree	4 = Strongly Agree	3 = Agree	2 = Disagree	4 = Strongly Agree	Diagnostic, treatment	No	No	No	No	No	Yes	No	No	Yes	No	Yes	Yes	No	No	No	No	Yes	No	Yes	Yes	Yes	No	No	No	Yes	Yes	No	No	Yes	Yes	Yes	Yes	Yes	Yes	Yes
222	No	Yes	No	City care	Care that does not require a technical platform	First aid	4 = Strongly Agree	4 = Strongly Agree	4 = Strongly Agree	4 = Strongly Agree	4 = Strongly Agree	4 = Strongly Agree	4 = Strongly Agree	Orientation in the healthcare system	No	No	No	No	Yes	Yes	No	No	Yes	No	No	No	No	No	No	Yes	Yes	No	No	Yes	Yes	No	No	No	No	No	No	No	No	Yes	No	No	Yes	Yes	No
223	No	Yes	No	Prevention	Screening	Proximity	3 = Agree	3 = Agree	4 = Strongly Agree	4 = Strongly Agree	4 = Strongly Agree	3 = Agree	2 = Disagree	Prevention, screening	No	No	No	No	Yes	No	No	No	Yes	No	No	Yes	No	No	No	No	Yes	No	No	Yes	Yes	No	No	No	No	Yes	No	No	No	Yes	No	Yes	Yes	No	No
224	No	Yes	Yes	Prevention	Health	Globality	3 = Agree	3 = Agree	4 = Strongly Agree	4 = Strongly Agree	3 = Agree	4 = Strongly Agree	1 = Strongly Disagree	Education to healthcare	No	No	No	No	No	Yes	Yes	Yes	Yes	No	No	Yes	No	Yes	No	No	Yes	No	No	Yes	Yes	No	No	Yes	No	Yes	Yes	No	No	Yes	No	Yes	No	Yes	No
225	No	Yes	No	HEALTH	PREVENTION	ATTITUDE	2 = Disagree	1 = Strongly Disagree	4 = Strongly Agree	4 = Strongly Agree	4 = Strongly Agree	2 = Disagree	2 = Disagree	Education to healthcare	Yes	No	No	Yes	Yes	Yes	Yes	Yes	Yes	Yes	Yes	No	No	Yes	No	No	Yes	No	No	Yes	Yes	No	No	Yes	No	Yes	No	No	No	Yes	No	Yes	Yes	No	Yes
226	No	Yes	No	Prevention / information	health education	Global monitoring of pregnant women	1 = Strongly Disagree	2 = Disagree	3 = Agree	4 = Strongly Agree	4 = Strongly Agree	4 = Strongly Agree	1 = Strongly Disagree	Education to healthcare	No	No	No	No	Yes	No	No	No	Yes	No	No	No	No	Yes	No	No	Yes	No	No	Yes	Yes	No	No	Yes	No	Yes	No	No	No	Yes	No	Yes	Yes	Yes	Yes
227	No	Yes	No	Care accessible directly by the patient			4 = Strongly Agree	4 = Strongly Agree	4 = Strongly Agree	4 = Strongly Agree	4 = Strongly Agree	4 = Strongly Agree	2 = Disagree	Diagnostic, treatment	Yes	No	No	No	Yes	Yes	No	Yes	Yes	Yes	Yes	Yes	Yes	Yes	No	No	Yes	No	Yes	Yes	Yes	No	No	Yes	Yes	Yes	No	Yes	No	Yes	Yes	Yes	Yes	Yes	Yes
228	No	Yes	No	Proximity	Not specialized	Screening	4 = Strongly Agree	4 = Strongly Agree	4 = Strongly Agree	4 = Strongly Agree	4 = Strongly Agree	4 = Strongly Agree	4 = Strongly Agree	Diagnostic, treatment	Yes	No	No	No	Yes	Yes	No	Yes	Yes	No	No	Yes	No	No	No	No	Yes	Yes	Yes	Yes	Yes	Yes	No	Yes	Yes	Yes	No	Yes	Yes	Yes	Yes	Yes	Yes	No	No
229	No	Yes	No	Listen	Review	Explanation	3 = Agree	3 = Agree	4 = Strongly Agree	4 = Strongly Agree	4 = Strongly Agree	4 = Strongly Agree	2 = Disagree	Education to healthcare	No	No	Yes	No	No	No	No	No	Yes	No	No	No	No	No	No	No	Yes	No	No	Yes	Yes	No	No	Yes	Yes	No	No	Yes	Yes	Yes	No	Yes	Yes	No	Yes
230	No	Yes	Yes	Prevention	1st line	Family health education	2 = Disagree	2 = Disagree	4 = Strongly Agree	4 = Strongly Agree	4 = Strongly Agree	4 = Strongly Agree	2 = Disagree	Education to healthcare	No	No	No	No	No	Yes	No	No	Yes	No	No	Yes	No	No	No	No	Yes	No	No	Yes	Yes	No	No	No	No	Yes	No	No	No	Yes	No	Yes	Yes	No	No
231	No	Yes	No	Preventive and curative of common diseases	Unsophisticated and inexpensive means	Accessible to the population (nearby location)	4 = Strongly Agree	4 = Strongly Agree	4 = Strongly Agree	4 = Strongly Agree	4 = Strongly Agree	4 = Strongly Agree	4 = Strongly Agree	Diagnostic, treatment	Yes	Yes	No	No	Yes	Yes	Yes	Yes	Yes	Yes	Yes	Yes	Yes	Yes	Yes	Yes	Yes	Yes	Yes	Yes	Yes	Yes	Yes	Yes	Yes	Yes	Yes	Yes	Yes	Yes	Yes	Yes	Yes	No	No
232	No	Yes	No	Multidisciplinary	Prevention	Proximity	4 = Strongly Agree	4 = Strongly Agree	4 = Strongly Agree	4 = Strongly Agree	4 = Strongly Agree	4 = Strongly Agree	4 = Strongly Agree	Prevention, screening	Yes	No	Yes	No	Yes	Yes	No	Yes	Yes	Yes	No	Yes	No	Yes	No	No	Yes	No	No	Yes	Yes	Yes	No	Yes	No	No	Yes	No	No	Yes	Yes	Yes	Yes	No	Yes
233	No	Yes	No	Accessibility	Territory	Universality	4 = Strongly Agree	2 = Disagree	4 = Strongly Agree	4 = Strongly Agree	4 = Strongly Agree	2 = Disagree	3 = Agree	Prevention, screening	No	No	No	No	No	No	Yes	Yes	Yes	No	Yes	No	No	No	No	No	Yes	No	No	Yes	Yes	No	No	No	Yes	No	Yes	Yes	Yes	Yes	No	Yes	Yes	No	Yes
234	No	Yes	No	Listening Observation	Communication	Accompaniment	3 = Agree	3 = Agree	4 = Strongly Agree	4 = Strongly Agree	4 = Strongly Agree	4 = Strongly Agree	3 = Agree	Prevention, screening	Yes	No	Yes	Yes	Yes	Yes	Yes	Yes	Yes	Yes	Yes	Yes	Yes	Yes	No	No	Yes	No	Yes	Yes	Yes	No	Yes	Yes	Yes	Yes	No	Yes	Yes	Yes	Yes	Yes	No	No	No
235	No	Yes	No	Prevention	Accessibility	First line	4 = Strongly Agree	4 = Strongly Agree	4 = Strongly Agree	4 = Strongly Agree	4 = Strongly Agree	4 = Strongly Agree	4 = Strongly Agree	Prevention, screening	Yes	No	No	No	Yes	Yes	Yes	Yes	Yes	Yes	Yes	Yes	No	No	No	No	Yes	No	No	Yes	Yes	Yes	No	No	No	Yes	Yes	Yes	No	Yes	No	Yes	Yes	No	Yes
236	No	Yes	No	Necessary	accessible	midwife	4 = Strongly Agree	2 = Disagree	4 = Strongly Agree	3 = Agree	4 = Strongly Agree	4 = Strongly Agree	2 = Disagree	Prevention, screening	No	No	No	No	Yes	No	No	Yes	Yes	No	Yes	No	No	No	No	No	Yes	No	No	Yes	Yes	No	No	Yes	No	Yes	No	No	Yes	Yes	Yes	Yes	No	No	Yes
237	No	Yes	No	Basic care for each individual	Public health care	Find the problem that causes the disease	4 = Strongly Agree	3 = Agree	4 = Strongly Agree	4 = Strongly Agree	4 = Strongly Agree	3 = Agree	2 = Disagree	Education to healthcare	No	No	No	Yes	Yes	Yes	No	No	Yes	Yes	Yes	No	No	No	No	No	Yes	No	No	Yes	Yes	No	No	No	No	Yes	No	No	No	Yes	Yes	Yes	No	Yes	No
238	No	Yes	No	Prevention	First resort	Accessibility	3 = Agree	3 = Agree	4 = Strongly Agree	4 = Strongly Agree	4 = Strongly Agree	3 = Agree	3 = Agree	Prevention, screening	No	No	No	No	No	Yes	No	No	Yes	No	Yes	No	No	No	No	No	Yes	No	No	Yes	Yes	No	No	No	No	No	No	No	No	Yes	Yes	Yes	Yes	Yes	Yes
239	No	Yes	No	Listen	Prevention	Welfare	1 = Strongly Disagree	2 = Disagree	4 = Strongly Agree	4 = Strongly Agree	4 = Strongly Agree	3 = Agree	3 = Agree	Education to healthcare	Yes	No	Yes	No	No	Yes	Yes	No	Yes	No	Yes	Yes	No	Yes	No	No	Yes	Yes	No	Yes	Yes	Yes	No	Yes	No	Yes	Yes	Yes	No	Yes	No	Yes	Yes	Yes	Yes
240	No	Yes	No	Life	Health	Hospital	3 = Agree	2 = Disagree	3 = Agree	3 = Agree	3 = Agree	3 = Agree	3 = Agree	Prevention, screening	No	No	Yes	Yes	Yes	Yes	No	Yes	Yes	No	Yes	No	Yes	Yes	No	Yes	Yes	No	Yes	Yes	Yes	No	No	Yes	Yes	Yes	No	No	Yes	No	Yes	Yes	Yes	No	No
241	No	Yes	No	Access	Free	Prevention	3 = Agree	2 = Disagree	4 = Strongly Agree	4 = Strongly Agree	4 = Strongly Agree	3 = Agree	3 = Agree	Prevention, screening	No	No	Yes	No	Yes	No	No	Yes	Yes	No	No	No	No	Yes	No	Yes	Yes	No	No	Yes	Yes	No	No	Yes	No	Yes	No	Yes	Yes	Yes	No	Yes	Yes	No	No
242	No	Yes	Yes	first resort	should be at the center of reflection on the organization of the health system	pluriprofessionality	3 = Agree	4 = Strongly Agree	4 = Strongly Agree	4 = Strongly Agree	4 = Strongly Agree	4 = Strongly Agree	4 = Strongly Agree	Orientation in the healthcare system	Yes	Yes	Yes	No	Yes	Yes	Yes	No	Yes	No	No	Yes	Yes	Yes	No	Yes	Yes	Yes	Yes	Yes	Yes	Yes	No	Yes	Yes	No	Yes	Yes	No	Yes	Yes	Yes	Yes	No	No
243	No	No	No	1st resort	prevention	gradation	4 = Strongly Agree	4 = Strongly Agree	4 = Strongly Agree	4 = Strongly Agree	4 = Strongly Agree	4 = Strongly Agree	4 = Strongly Agree	Prevention, screening	Yes	No	Yes	No	Yes	Yes	No	No	Yes	No	Yes	Yes	No	Yes	No	No	Yes	No	No	Yes	Yes	No	No	Yes	Yes	Yes	No	No	Yes	Yes	Yes	No	Yes	No	No
244	No	Yes	Yes	first resort	proximity	globality	4 = Strongly Agree	4 = Strongly Agree	4 = Strongly Agree	4 = Strongly Agree	4 = Strongly Agree	4 = Strongly Agree	4 = Strongly Agree	Orientation in the healthcare system	No	No	No	No	Yes	Yes	Yes	No	Yes	No	Yes	Yes	No	Yes	No	Yes	Yes	No	No	Yes	Yes	Yes	No	Yes	Yes	Yes	No	Yes	Yes	Yes	Yes	No	Yes	No	No
245	No	Yes	No	Prevention	Education	Health	2 = Disagree	3 = Agree	4 = Strongly Agree	4 = Strongly Agree	4 = Strongly Agree	3 = Agree	3 = Agree	Education to healthcare	Yes	No	Yes	Yes	Yes	Yes	No	Yes	Yes	Yes	Yes	Yes	No	Yes	No	No	Yes	No	No	Yes	Yes	No	No	Yes	No	Yes	No	Yes	No	Yes	No	Yes	Yes	Yes	Yes
246	No	Yes	No	Prevention	First resort	Screening	3 = Agree	3 = Agree	4 = Strongly Agree	4 = Strongly Agree	4 = Strongly Agree	2 = Disagree	2 = Disagree	Orientation in the healthcare system	No	No	No	No	No	No	No	Yes	Yes	No	No	No	No	No	No	Yes	Yes	No	No	Yes	Yes	No	No	No	No	Yes	No	No	Yes	Yes	No	No	No	No	Yes
247	No	Yes	Yes	prevention	public health	advice	1 = Strongly Disagree	4 = Strongly Agree	4 = Strongly Agree	4 = Strongly Agree	4 = Strongly Agree	4 = Strongly Agree	3 = Agree	Prevention, screening	Yes	No	Yes	Yes	Yes	Yes	Yes	Yes	Yes	Yes	Yes	Yes	No	Yes	No	No	Yes	No	Yes	Yes	Yes	No	No	Yes	Yes	Yes	Yes	Yes	Yes	Yes	Yes	Yes	Yes	Yes	Yes
248	No	Yes	No	essentials	for everyone	affordable	4 = Strongly Agree	3 = Agree	4 = Strongly Agree	4 = Strongly Agree	3 = Agree	4 = Strongly Agree	4 = Strongly Agree	Prevention, screening	Yes	Yes	Yes	No	Yes	Yes	Yes	Yes	Yes	Yes	Yes	Yes	No	Yes	Yes	No	Yes	No	Yes	Yes	Yes	Yes	Yes	Yes	Yes	Yes	Yes	Yes	Yes	Yes	Yes	Yes	Yes	Yes	Yes
249	No	Yes	No	Proximity	Prevention	First	4 = Strongly Agree	4 = Strongly Agree	4 = Strongly Agree	3 = Agree	4 = Strongly Agree	4 = Strongly Agree	2 = Disagree	Diagnostic, treatment	Yes	No	Yes	No	Yes	Yes	Yes	No	Yes	No	Yes	Yes	Yes	Yes	No	Yes	Yes	No	Yes	Yes	Yes	No	No	Yes	Yes	Yes	Yes	Yes	Yes	Yes	No	Yes	Yes	Yes	Yes
250	No	Yes	No	Prevention	Screening	Listen	4 = Strongly Agree	3 = Agree	4 = Strongly Agree	4 = Strongly Agree	4 = Strongly Agree	4 = Strongly Agree	4 = Strongly Agree	Orientation in the healthcare system	No	No	No	No	No	Yes	Yes	Yes	Yes	No	Yes	Yes	No	No	No	Yes	Yes	No	No	Yes	Yes	No	No	Yes	No	No	No	Yes	No	Yes	Yes	No	Yes	Yes	Yes
251	No	Yes	No	prevention	care	public health	2 = Disagree	2 = Disagree	4 = Strongly Agree	4 = Strongly Agree	4 = Strongly Agree	4 = Strongly Agree	2 = Disagree	Prevention, screening	No	No	Yes	No	Yes	Yes	No	Yes	Yes	No	No	Yes	No	Yes	No	No	Yes	Yes	No	Yes	Yes	No	No	Yes	No	Yes	No	Yes	No	Yes	No	Yes	Yes	No	Yes
252	No	Yes	No	Free access	Speed	Proximity	4 = Strongly Agree	4 = Strongly Agree	4 = Strongly Agree	4 = Strongly Agree	4 = Strongly Agree	4 = Strongly Agree	4 = Strongly Agree	Orientation in the healthcare system	Yes	Yes	Yes	Yes	Yes	Yes	Yes	Yes	Yes	Yes	Yes	Yes	Yes	Yes	Yes	Yes	Yes	Yes	Yes	Yes	Yes	Yes	Yes	Yes	Yes	Yes	Yes	Yes	Yes	Yes	Yes	Yes	Yes	Yes	Yes
253	No	Yes	No	first	proximity	globality	3 = Agree	4 = Strongly Agree	4 = Strongly Agree	4 = Strongly Agree	4 = Strongly Agree	4 = Strongly Agree	3 = Agree	Patient follow up	Yes	Yes	Yes	No	Yes	Yes	Yes	Yes	Yes	No	Yes	Yes	No	Yes	No	No	Yes	Yes	No	Yes	Yes	Yes	No	Yes	No	No	No	No	No	Yes	No	Yes	Yes	No	No
254	No	Yes	Yes	Prevention	Screening	Family health education	3 = Agree	3 = Agree	4 = Strongly Agree	4 = Strongly Agree	4 = Strongly Agree	4 = Strongly Agree	2 = Disagree	Education to healthcare	No	No	No	No	No	Yes	No	No	Yes	No	No	No	No	No	No	No	Yes	No	No	Yes	Yes	No	No	No	No	Yes	No	No	No	Yes	No	Yes	Yes	Yes	No
255	No	Yes	Yes	First resort	Proximity	Collaboration	4 = Strongly Agree	4 = Strongly Agree	4 = Strongly Agree	4 = Strongly Agree	4 = Strongly Agree	4 = Strongly Agree	4 = Strongly Agree	Patient follow up	Yes	No	Yes	No	Yes	Yes	Yes	No	Yes	No	No	Yes	No	Yes	No	Yes	Yes	Yes	No	Yes	Yes	Yes	No	Yes	No	No	Yes	No	Yes	Yes	Yes	No	Yes	No	Yes
256	No	Yes	No	first resort	proximity	speed	4 = Strongly Agree	4 = Strongly Agree	4 = Strongly Agree	4 = Strongly Agree	4 = Strongly Agree	4 = Strongly Agree	4 = Strongly Agree	Diagnostic, treatment	Yes	No	No	Yes	Yes	Yes	Yes	Yes	Yes	Yes	Yes	Yes	No	No	Yes	No	Yes	No	Yes	Yes	Yes	Yes	Yes	No	Yes	Yes	No	Yes	Yes	Yes	Yes	No	Yes	Yes	No
257	No	Yes	Yes	global approach	family medicine	patient-centered approach	4 = Strongly Agree	4 = Strongly Agree	4 = Strongly Agree	4 = Strongly Agree	4 = Strongly Agree	4 = Strongly Agree	4 = Strongly Agree	Patient follow up	Yes	Yes	Yes	No	Yes	Yes	Yes	No	Yes	No	No	Yes	Yes	Yes	Yes	No	Yes	Yes	No	Yes	Yes	Yes	Yes	Yes	No	Yes	Yes	Yes	Yes	Yes	Yes	No	Yes	No	No
258	No	Yes	No	Required	Peevnrion	Health care	4 = Strongly Agree	3 = Agree	4 = Strongly Agree	4 = Strongly Agree	2 = Disagree	4 = Strongly Agree	4 = Strongly Agree	Education to healthcare	Yes	No	No	No	No	Yes	Yes	No	Yes	No	No	Yes	No	Yes	No	Yes	Yes	No	No	Yes	Yes	No	No	Yes	No	Yes	Yes	Yes	Yes	Yes	No	Yes	Yes	No	No
259	No	Yes	No	Prevention	Vaccination	Accompaniement	1 = Strongly Disagree	4 = Strongly Agree	4 = Strongly Agree	4 = Strongly Agree	2 = Disagree	3 = Agree	1 = Strongly Disagree	Prevention, screening	Yes	Yes	No	No	Yes	Yes	Yes	Yes	Yes	Yes	Yes	Yes	No	No	No	Yes	Yes	No	No	Yes	Yes	No	No	Yes	Yes	Yes	Yes	Yes	No	Yes	No	Yes	Yes	No	No
260	No	Yes	No	Listen	Diagnostic	Reduction of pain	4 = Strongly Agree	3 = Agree	4 = Strongly Agree	3 = Agree	3 = Agree	3 = Agree	2 = Disagree	Diagnostic, treatment	Yes	No	No	Yes	No	Yes	Yes	Yes	Yes	Yes	Yes	Yes	Yes	No	Yes	Yes	Yes	No	Yes	Yes	Yes	No	No	No	Yes	Yes	Yes	Yes	Yes	Yes	No	Yes	Yes	Yes	Yes
261	No	Yes	No	first-line care	emergency but by the attending physician	which require meeting the basic needs of human beings	4 = Strongly Agree	2 = Disagree	4 = Strongly Agree	4 = Strongly Agree	4 = Strongly Agree	3 = Agree	4 = Strongly Agree	Patient follow up	No	No	No	No	No	Yes	No	No	No	No	No	No	No	No	No	No	No	No	No	No	Yes	No	No	No	No	No	No	No	No	No	No	Yes	No	Yes	Yes
262	No	Yes	No	prevention	first resort	liberal	3 = Agree	1 = Strongly Disagree	4 = Strongly Agree	4 = Strongly Agree	4 = Strongly Agree	4 = Strongly Agree	3 = Agree	Prevention, screening	No	No	No	No	Yes	No	No	Yes	Yes	No	Yes	No	No	No	No	No	Yes	No	No	Yes	Yes	No	No	No	No	Yes	No	Yes	No	Yes	No	Yes	Yes	No	No
263	No	Yes	No	vital	speed	efficiency	4 = Strongly Agree	2 = Disagree	2 = Disagree	2 = Disagree	3 = Agree	2 = Disagree	4 = Strongly Agree	Diagnostic, treatment	No	Yes	No	Yes	No	No	No	No	Yes	No	Yes	No	Yes	No	No	No	Yes	No	Yes	No	No	No	No	No	Yes	Yes	No	No	Yes	No	No	No	No	No	No
264	No	Yes	No	PREVENTION	SCREENING	EDUCATION	4 = Strongly Agree	4 = Strongly Agree	4 = Strongly Agree	3 = Agree	3 = Agree	3 = Agree	2 = Disagree	Prevention, screening	Yes	Yes	Yes	Yes	Yes	Yes	Yes	Yes	Yes	Yes	Yes	Yes	Yes	Yes	Yes	Yes	Yes	Yes	Yes	Yes	Yes	No	No	Yes	No	Yes	No	Yes	No	Yes	No	Yes	Yes	No	No
265	No	Yes	No	First resort	Global approach to the patient	Pluriprofessionality	4 = Strongly Agree	4 = Strongly Agree	4 = Strongly Agree	4 = Strongly Agree	4 = Strongly Agree	4 = Strongly Agree	3 = Agree	Orientation in the healthcare system	Yes	No	Yes	No	Yes	Yes	Yes	No	Yes	No	No	Yes	No	Yes	Yes	Yes	No	Yes	No	Yes	Yes	Yes	Yes	Yes	No	No	Yes	Yes	Yes	Yes	Yes	Yes	Yes	No	No
266	No	Yes	No	Proximity	gate keeper	prevention	3 = Agree	3 = Agree	4 = Strongly Agree	4 = Strongly Agree	4 = Strongly Agree	4 = Strongly Agree	2 = Disagree	Prevention, screening	No	No	No	No	Yes	Yes	No	Yes	Yes	No	No	Yes	No	No	No	No	Yes	No	No	Yes	Yes	No	No	No	No	No	Yes	No	No	Yes	No	Yes	Yes	No	Yes
267	No	Yes	No	Prevention	Participation	Health	3 = Agree	4 = Strongly Agree	4 = Strongly Agree	4 = Strongly Agree	3 = Agree	3 = Agree	3 = Agree	Prevention, screening	Yes	No	Yes	No	Yes	Yes	Yes	Yes	Yes	Yes	Yes	Yes	No	Yes	No	No	Yes	No	No	Yes	Yes	No	No	No	Yes	Yes	Yes	Yes	Yes	Yes	Yes	Yes	Yes	Yes	Yes
268	No	Yes	No	proximity	first resort	speed	4 = Strongly Agree	4 = Strongly Agree	4 = Strongly Agree	4 = Strongly Agree	4 = Strongly Agree	4 = Strongly Agree	4 = Strongly Agree	Education to healthcare	Yes	No	No	No	Yes	Yes	Yes	No	Yes	No	No	Yes	No	No	No	Yes	Yes	No	No	Yes	Yes	No	No	No	No	Yes	No	No	Yes	No	Yes	Yes	Yes	No	No
269	No	Yes	Yes	proximity	multi-professional	Patient centered approach	4 = Strongly Agree	4 = Strongly Agree	4 = Strongly Agree	4 = Strongly Agree	4 = Strongly Agree	4 = Strongly Agree	4 = Strongly Agree	Diagnostic, treatment	No	No	No	No	Yes	Yes	Yes	No	Yes	No	Yes	Yes	No	No	No	No	Yes	No	No	Yes	Yes	No	No	No	No	No	No	No	No	No	No	No	Yes	No	No
270	No	Yes	No	Basic care	Easy access	Universal	4 = Strongly Agree	3 = Agree	4 = Strongly Agree	4 = Strongly Agree	4 = Strongly Agree	4 = Strongly Agree	4 = Strongly Agree	Patient follow up	Yes	Yes	Yes	Yes	Yes	Yes	Yes	Yes	Yes	Yes	Yes	Yes	Yes	Yes	Yes	Yes	Yes	Yes	Yes	Yes	Yes	Yes	Yes	No	Yes	Yes	No	No	No	Yes	Yes	Yes	Yes	Yes	Yes
271	No	Yes	No	prevention	diagnostic	treatment	4 = Strongly Agree	4 = Strongly Agree	4 = Strongly Agree	4 = Strongly Agree	4 = Strongly Agree	4 = Strongly Agree	4 = Strongly Agree	Education to healthcare	Yes	Yes	Yes	Yes	Yes	Yes	Yes	Yes	Yes	Yes	Yes	Yes	Yes	Yes	Yes	Yes	Yes	Yes	Yes	Yes	Yes	Yes	Yes	Yes	No	Yes	Yes	Yes	No	Yes	No	Yes	Yes	No	Yes
272	No	Yes	No	BASE	RELIEVE	EQUALITY	4 = Strongly Agree	3 = Agree	4 = Strongly Agree	4 = Strongly Agree	4 = Strongly Agree	4 = Strongly Agree	3 = Agree	Prevention, screening	Yes	No	Yes	No	No	Yes	Yes	Yes	Yes	No	No	No	No	No	No	No	Yes	No	No	Yes	Yes	No	No	Yes	No	No	Yes	Yes	Yes	Yes	No	Yes	Yes	No	No
273	No	Yes	No	Complementarity	Need	Base	2 = Disagree	4 = Strongly Agree	4 = Strongly Agree	4 = Strongly Agree	4 = Strongly Agree	4 = Strongly Agree	3 = Agree	Prevention, screening	Yes	No	Yes	No	Yes	Yes	No	Yes	Yes	No	Yes	Yes	Yes	Yes	No	Yes	Yes	Yes	Yes	Yes	Yes	Yes	No	Yes	Yes	Yes	No	Yes	Yes	Yes	Yes	Yes	Yes	Yes	Yes
274	No	Yes	No	first	intention	appeal	3 = Agree	3 = Agree	4 = Strongly Agree	3 = Agree	4 = Strongly Agree	4 = Strongly Agree	4 = Strongly Agree	Drug dispensing and administration	No	No	Yes	No	Yes	No	No	Yes	Yes	No	No	Yes	No	No	No	No	Yes	No	No	No	Yes	No	No	No	No	No	No	Yes	No	Yes	No	Yes	Yes	No	No
275	No	Yes	No	First resort	Ambulatory	Availablity	3 = Agree	3 = Agree	4 = Strongly Agree	4 = Strongly Agree	4 = Strongly Agree	4 = Strongly Agree	2 = Disagree	Patient follow up	Yes	No	Yes	No	Yes	Yes	Yes	Yes	Yes	No	Yes	Yes	Yes	Yes	No	No	Yes	Yes	No	Yes	Yes	Yes	Yes	Yes	No	No	Yes	Yes	Yes	Yes	Yes	Yes	Yes	Yes	Yes
276	No	Yes	No	public health	prevention	public support	2 = Disagree	4 = Strongly Agree	4 = Strongly Agree	4 = Strongly Agree	4 = Strongly Agree	2 = Disagree	2 = Disagree	Prevention, screening	Yes	No	Yes	No	No	Yes	Yes	Yes	Yes	No	Yes	Yes	No	No	No	No	Yes	Yes	No	Yes	Yes	No	No	Yes	No	Yes	No	Yes	No	Yes	No	Yes	Yes	No	Yes
277	No	Yes	No	physical health	Mental Health	social health	4 = Strongly Agree	4 = Strongly Agree	4 = Strongly Agree	4 = Strongly Agree	2 = Disagree	4 = Strongly Agree	4 = Strongly Agree	Education to healthcare	Yes	Yes	Yes	Yes	Yes	Yes	Yes	Yes	Yes	Yes	Yes	Yes	Yes	Yes	Yes	Yes	Yes	Yes	Yes	Yes	No	No	No	Yes	Yes	Yes	No	No	Yes	No	No	Yes	Yes	Yes	Yes
278	No	Yes	Yes	1st resort	salutogenesis	network	4 = Strongly Agree	4 = Strongly Agree	4 = Strongly Agree	4 = Strongly Agree	4 = Strongly Agree	4 = Strongly Agree	4 = Strongly Agree	Patient follow up	No	No	No	No	Yes	Yes	No	Yes	Yes	No	No	Yes	No	No	No	Yes	Yes	No	No	Yes	Yes	No	No	No	No	Yes	No	No	No	Yes	Yes	Yes	Yes	No	Yes
279	No	Yes	No	health	accessibility	for everyone	3 = Agree	3 = Agree	4 = Strongly Agree	4 = Strongly Agree	3 = Agree	3 = Agree	2 = Disagree	Prevention, screening	No	No	Yes	No	Yes	Yes	No	Yes	Yes	No	No	Yes	No	No	No	No	Yes	No	No	Yes	Yes	Yes	Yes	Yes	No	Yes	Yes	Yes	Yes	Yes	Yes	Yes	Yes	Yes	Yes
280	No	Yes	No	Welcome	Kindness	Respect	1 = Strongly Disagree	2 = Disagree	3 = Agree	4 = Strongly Agree	3 = Agree	1 = Strongly Disagree	1 = Strongly Disagree	Education to healthcare	Yes	Yes	Yes	No	No	Yes	Yes	Yes	Yes	No	No	Yes	No	Yes	Yes	Yes	Yes	Yes	Yes	Yes	Yes	Yes	Yes	Yes	Yes	Yes	Yes	Yes	Yes	Yes	Yes	No	Yes	No	Yes
281	No	Yes	No	Prevention	Orientation	Welfare	3 = Agree	4 = Strongly Agree	4 = Strongly Agree	4 = Strongly Agree	4 = Strongly Agree	4 = Strongly Agree	4 = Strongly Agree	Education to healthcare	Yes	No	No	No	Yes	Yes	Yes	Yes	Yes	No	Yes	Yes	No	No	No	No	Yes	No	No	Yes	Yes	No	No	Yes	No	Yes	Yes	Yes	No	Yes	No	Yes	Yes	Yes	Yes
282	No	Yes	No	prevention	proximity	globality	4 = Strongly Agree	4 = Strongly Agree	4 = Strongly Agree	4 = Strongly Agree	4 = Strongly Agree	4 = Strongly Agree	4 = Strongly Agree	Diagnostic, treatment	Yes	No	Yes	No	Yes	Yes	Yes	No	Yes	No	Yes	Yes	No	No	No	No	Yes	No	Yes	Yes	Yes	No	No	Yes	Yes	Yes	Yes	Yes	Yes	Yes	Yes	No	Yes	No	Yes
283	No	Yes	No	Proximity	Cheap	Refundable	3 = Agree	4 = Strongly Agree	4 = Strongly Agree	4 = Strongly Agree	4 = Strongly Agree	3 = Agree	4 = Strongly Agree	Prevention, screening	Yes	No	Yes	No	No	Yes	Yes	No	Yes	No	Yes	Yes	No	Yes	No	No	Yes	No	No	Yes	Yes	Yes	No	Yes	No	Yes	No	Yes	No	Yes	No	Yes	Yes	Yes	Yes
284	No	Yes	No	Prevention	Local	Antenna	3 = Agree	3 = Agree	4 = Strongly Agree	4 = Strongly Agree	4 = Strongly Agree	4 = Strongly Agree	3 = Agree	Education to healthcare	No	No	No	No	Yes	Yes	Yes	No	Yes	No	Yes	No	No	No	No	No	Yes	No	No	Yes	Yes	No	No	No	No	Yes	No	No	No	Yes	No	Yes	Yes	No	No
285	No	Yes	No	health promotion and access to health services	prevention	screening and health care	4 = Strongly Agree	3 = Agree	4 = Strongly Agree	4 = Strongly Agree	4 = Strongly Agree	3 = Agree	3 = Agree	Education to healthcare	No	No	No	No	Yes	Yes	No	Yes	Yes	Yes	Yes	Yes	No	No	No	No	Yes	No	No	Yes	Yes	No	Yes	Yes	Yes	Yes	No	Yes	No	Yes	No	Yes	Yes	Yes	Yes
286	No	No	No	prevention	local	first resort	3 = Agree	3 = Agree	4 = Strongly Agree	4 = Strongly Agree	3 = Agree	3 = Agree	2 = Disagree	Prevention, screening	No	No	No	No	Yes	Yes	No	Yes	Yes	No	No	Yes	No	No	No	Yes	Yes	No	No	Yes	Yes	No	No	Yes	No	No	No	Yes	Yes	Yes	No	Yes	Yes	No	Yes
287	No	Yes	No	availablity	screening	follow up	4 = Strongly Agree	4 = Strongly Agree	4 = Strongly Agree	4 = Strongly Agree	4 = Strongly Agree	4 = Strongly Agree	4 = Strongly Agree	Prevention, screening	Yes	Yes	Yes	No	Yes	Yes	Yes	Yes	Yes	Yes	No	Yes	Yes	Yes	No	No	Yes	Yes	No	Yes	Yes	Yes	Yes	Yes	No	No	No	Yes	Yes	Yes	Yes	Yes	Yes	Yes	No
288	No	Yes	No	Overall health	Prevention	Health promotion	1 = Strongly Disagree	2 = Disagree	4 = Strongly Agree	4 = Strongly Agree	4 = Strongly Agree	2 = Disagree	2 = Disagree	Education to healthcare	Yes	No	No	No	Yes	Yes	Yes	Yes	Yes	No	Yes	Yes	No	No	No	No	Yes	No	No	Yes	Yes	No	No	Yes	No	Yes	Yes	Yes	No	Yes	No	Yes	Yes	Yes	Yes
289	No	Yes	No	basic care	prevention	education	4 = Strongly Agree	4 = Strongly Agree	4 = Strongly Agree	4 = Strongly Agree	4 = Strongly Agree	4 = Strongly Agree	4 = Strongly Agree	Prevention, screening	No	No	No	No	Yes	Yes	No	Yes	Yes	No	Yes	No	No	Yes	No	No	Yes	No	No	Yes	Yes	No	No	Yes	Yes	Yes	No	Yes	No	Yes	No	Yes	Yes	Yes	No
290	No	Yes	No	listen	prevention	health	3 = Agree	3 = Agree	4 = Strongly Agree	4 = Strongly Agree	4 = Strongly Agree	4 = Strongly Agree	3 = Agree	Education to healthcare	No	No	No	No	Yes	No	No	Yes	Yes	No	Yes	No	No	No	No	No	Yes	No	No	Yes	Yes	No	No	No	Yes	Yes	No	No	No	Yes	Yes	Yes	Yes	Yes	No
291	No	Yes	No	Prevention	Community involvement	Promotion of vaccinations and screenings	1 = Strongly Disagree	3 = Agree	4 = Strongly Agree	4 = Strongly Agree	4 = Strongly Agree	4 = Strongly Agree	3 = Agree	Prevention, screening	No	No	No	No	No	Yes	No	Yes	Yes	No	No	No	No	Yes	No	No	Yes	No	No	Yes	Yes	Yes	No	Yes	No	Yes	No	Yes	No	Yes	Yes	No	Yes	No	Yes
292	No	Yes	No	prevention	health	base	4 = Strongly Agree	3 = Agree	4 = Strongly Agree	4 = Strongly Agree	4 = Strongly Agree	4 = Strongly Agree	2 = Disagree	Education to healthcare	No	No	Yes	No	Yes	Yes	No	Yes	Yes	No	Yes	Yes	No	Yes	No	Yes	Yes	No	No	Yes	Yes	No	No	Yes	No	Yes	No	Yes	Yes	Yes	Yes	Yes	No	No	No
293	No	Yes	No	Basic care	Absolute necessity	Emergency	3 = Agree	4 = Strongly Agree	4 = Strongly Agree	4 = Strongly Agree	4 = Strongly Agree	3 = Agree	3 = Agree	Education to healthcare	Yes	No	No	No	Yes	Yes	No	No	Yes	No	Yes	Yes	No	No	No	No	Yes	No	No	No	No	No	No	Yes	No	Yes	No	Yes	Yes	Yes	No	Yes	Yes	No	Yes
294	No	Yes	Yes	Cooperation	Coordination	Quality	4 = Strongly Agree	3 = Agree	4 = Strongly Agree	4 = Strongly Agree	4 = Strongly Agree	4 = Strongly Agree	3 = Agree	Prevention, screening	Yes	No	Yes	No	Yes	Yes	Yes	No	Yes	Yes	No	Yes	No	Yes	No	No	Yes	Yes	No	Yes	Yes	Yes	No	Yes	No	No	No	No	No	Yes	Yes	Yes	Yes	Yes	Yes
295	No	Yes	No	First resort	Global support	Prevention	4 = Strongly Agree	3 = Agree	4 = Strongly Agree	4 = Strongly Agree	4 = Strongly Agree	4 = Strongly Agree	2 = Disagree	Prevention, screening	Yes	No	No	No	Yes	Yes	Yes	No	Yes	No	No	Yes	No	No	No	No	Yes	No	Yes	Yes	Yes	No	No	Yes	No	No	Yes	No	Yes	Yes	Yes	Yes	Yes	No	No
296	No	Yes	No	prevention	screening	information	2 = Disagree	3 = Agree	4 = Strongly Agree	4 = Strongly Agree	3 = Agree	2 = Disagree	2 = Disagree	Prevention, screening	No	No	Yes	No	Yes	Yes	Yes	Yes	Yes	No	Yes	Yes	No	No	No	No	Yes	No	No	Yes	Yes	No	No	No	No	Yes	Yes	Yes	No	Yes	No	Yes	Yes	No	Yes
297	No	Yes	No	Prevention	Shares	Primaries	1 = Strongly Disagree	3 = Agree	4 = Strongly Agree	4 = Strongly Agree	4 = Strongly Agree	4 = Strongly Agree	2 = Disagree	Education to healthcare	Yes	No	No	No	No	Yes	No	No	Yes	No	No	No	No	No	No	No	Yes	No	No	Yes	Yes	No	No	No	Yes	Yes	No	No	No	No	No	Yes	Yes	No	No
298	No	Yes	No	prevention	proximity		3 = Agree	3 = Agree	4 = Strongly Agree	3 = Agree	4 = Strongly Agree	3 = Agree	2 = Disagree	Prevention, screening	Yes	No	No	No	No	Yes	Yes	Yes	Yes	No	Yes	Yes	No	Yes	No	No	Yes	Yes	No	Yes	Yes	Yes	No	No	No	Yes	Yes	Yes	No	Yes	No	Yes	Yes	No	Yes
299	No	Yes	No	first resort	coordination	proximity	4 = Strongly Agree	4 = Strongly Agree	4 = Strongly Agree	4 = Strongly Agree	4 = Strongly Agree	4 = Strongly Agree	4 = Strongly Agree	Education to healthcare	Yes	Yes	Yes	No	Yes	Yes	Yes	Yes	Yes	Yes	Yes	Yes	Yes	Yes	No	Yes	Yes	Yes	Yes	Yes	Yes	Yes	Yes	Yes	Yes	Yes	Yes	Yes	Yes	Yes	Yes	Yes	Yes	Yes	Yes
300	No	Yes	No	Prevention	Vaccination	Screening	1 = Strongly Disagree	4 = Strongly Agree	4 = Strongly Agree	4 = Strongly Agree	2 = Disagree	4 = Strongly Agree	2 = Disagree	Education to healthcare	Yes	No	No	No	Yes	Yes	Yes	Yes	Yes	Yes	Yes	Yes	No	No	No	No	Yes	Yes	No	Yes	Yes	No	No	Yes	No	No	Yes	Yes	No	Yes	No	Yes	Yes	No	Yes
301	No	Yes	No	screening	prevention	basic care	2 = Disagree	3 = Agree	4 = Strongly Agree	4 = Strongly Agree	4 = Strongly Agree	2 = Disagree	2 = Disagree	Diagnostic, treatment	Yes	No	No	No	Yes	Yes	No	Yes	Yes	Yes	Yes	Yes	No	No	No	No	Yes	No	No	Yes	Yes	No	No	Yes	No	Yes	No	Yes	No	Yes	No	Yes	Yes	No	No
302	No	Yes	No	Prevention	Sanitary	Primary	2 = Disagree	3 = Agree	4 = Strongly Agree	4 = Strongly Agree	4 = Strongly Agree	3 = Agree	2 = Disagree	Education to healthcare	No	No	No	Yes	Yes	Yes	Yes	Yes	Yes	Yes	Yes	Yes	Yes	No	No	No	Yes	No	Yes	Yes	Yes	Yes	No	No	Yes	Yes	Yes	Yes	Yes	Yes	Yes	Yes	Yes	No	Yes
303	No	Yes	No	prevention	education	care	2 = Disagree	3 = Agree	4 = Strongly Agree	4 = Strongly Agree	3 = Agree	3 = Agree	2 = Disagree	Patient follow up	Yes	No	No	Yes	Yes	Yes	Yes	Yes	Yes	Yes	Yes	Yes	Yes	Yes	Yes	No	Yes	No	Yes	Yes	Yes	No	No	Yes	No	No	No	Yes	No	Yes	No	Yes	Yes	No	Yes
304	No	No	No	Health care access	routine care	doctor	3 = Agree	2 = Disagree	4 = Strongly Agree	4 = Strongly Agree	4 = Strongly Agree	2 = Disagree	3 = Agree	Prevention, screening	Yes	No	No	No	Yes	Yes	Yes	No	Yes	No	Yes	Yes	Yes	Yes	No	Yes	Yes	Yes	Yes	Yes	Yes	Yes	No	Yes	Yes	No	No	Yes	Yes	Yes	Yes	No	Yes	No	No
305	No	Yes	No	Screening	Prevention	Network	4 = Strongly Agree	4 = Strongly Agree	4 = Strongly Agree	4 = Strongly Agree	4 = Strongly Agree	4 = Strongly Agree	4 = Strongly Agree	Patient follow up	Yes	No	No	No	Yes	Yes	Yes	Yes	Yes	No	Yes	Yes	No	No	No	No	Yes	Yes	No	Yes	Yes	No	No	Yes	No	Yes	Yes	Yes	No	Yes	No	Yes	Yes	No	Yes
306	No	Yes	No	Care course	prevention		2 = Disagree	4 = Strongly Agree	4 = Strongly Agree	4 = Strongly Agree	4 = Strongly Agree	2 = Disagree	1 = Strongly Disagree	Education to healthcare	Yes	No	Yes	No	Yes	Yes	Yes	No	Yes	No	No	Yes	No	No	No	No	Yes	No	No	Yes	Yes	No	No	Yes	No	Yes	No	No	No	Yes	No	Yes	Yes	Yes	No
307	No	Yes	No	basic care	first access care	universal care	4 = Strongly Agree	4 = Strongly Agree	4 = Strongly Agree	1 = Strongly Disagree	4 = Strongly Agree	3 = Agree	4 = Strongly Agree	Prevention, screening	No	No	No	No	Yes	Yes	No	No	Yes	No	No	Yes	No	Yes	No	Yes	Yes	No	Yes	Yes	Yes	No	No	Yes	Yes	Yes	No	Yes	Yes	Yes	Yes	Yes	Yes	No	No
308	No	Yes	No	first	recourse	actor	4 = Strongly Agree	4 = Strongly Agree	4 = Strongly Agree	4 = Strongly Agree	4 = Strongly Agree	4 = Strongly Agree	4 = Strongly Agree	Patient follow up	No	No	No	No	Yes	Yes	Yes	No	Yes	No	No	Yes	No	No	No	No	Yes	No	No	Yes	Yes	Yes	No	No	No	No	Yes	No	No	No	No	Yes	Yes	Yes	No
309	No	Yes	No	simple	preventive	cure	2 = Disagree	4 = Strongly Agree	4 = Strongly Agree	4 = Strongly Agree	3 = Agree	2 = Disagree	1 = Strongly Disagree	Prevention, screening	Yes	No	No	Yes	Yes	Yes	Yes	Yes	Yes	No	Yes	Yes	No	No	No	No	Yes	No	No	Yes	Yes	No	No	Yes	No	Yes	Yes	Yes	No	Yes	No	Yes	Yes	No	No
310	No	Yes	No	prevention	overall tracking	trust	4 = Strongly Agree	4 = Strongly Agree	4 = Strongly Agree	4 = Strongly Agree	4 = Strongly Agree	4 = Strongly Agree	4 = Strongly Agree	Patient follow up	No	No	Yes	Yes	Yes	No	No	Yes	Yes	Yes	Yes	Yes	No	No	No	No	Yes	Yes	No	Yes	Yes	No	No	Yes	No	Yes	No	No	No	Yes	Yes	Yes	Yes	Yes	Yes
311	No	Yes	No	Prevention	Accessibility to a majority of people		1 = Strongly Disagree	3 = Agree	4 = Strongly Agree	4 = Strongly Agree	4 = Strongly Agree	4 = Strongly Agree	2 = Disagree	Education to healthcare	Yes	No	No	No	No	Yes	Yes	No	No	No	Yes	Yes	No	No	No	No	Yes	No	No	Yes	Yes	No	No	Yes	No	Yes	Yes	No	No	Yes	No	Yes	Yes	No	Yes
312	No	Yes	No				4 = Strongly Agree	3 = Agree	4 = Strongly Agree	4 = Strongly Agree	2 = Disagree	3 = Agree	3 = Agree	Diagnostic, treatment	Yes	No	Yes	Yes	Yes	Yes	No	Yes	Yes	Yes	Yes	Yes	Yes	No	Yes	No	No	No	Yes	Yes	Yes	No	No	No	Yes	Yes	No	No	No	Yes	No	No	Yes	No	No
313	No	Yes	No	first consultation request	easy access	"basic" support	4 = Strongly Agree	4 = Strongly Agree	4 = Strongly Agree	4 = Strongly Agree	4 = Strongly Agree	4 = Strongly Agree	4 = Strongly Agree	Diagnostic, treatment	Yes	No	Yes	No	Yes	Yes	Yes	Yes	Yes	Yes	No	Yes	No	No	Yes	Yes	Yes	No	Yes	Yes	Yes	Yes	Yes	No	Yes	Yes	No	Yes	Yes	Yes	Yes	Yes	Yes	No	No
314	No	Yes	No	first resort	accessible	emergency room	4 = Strongly Agree	4 = Strongly Agree	4 = Strongly Agree	4 = Strongly Agree	4 = Strongly Agree	4 = Strongly Agree	4 = Strongly Agree	Orientation in the healthcare system	Yes	No	No	No	No	Yes	No	Yes	Yes	No	Yes	Yes	No	No	No	No	Yes	No	Yes	Yes	Yes	No	No	Yes	Yes	Yes	No	Yes	No	Yes	No	Yes	Yes	No	No
315	No	No	No				3 = Agree	3 = Agree	4 = Strongly Agree	4 = Strongly Agree	4 = Strongly Agree	3 = Agree	3 = Agree	Prevention, screening	No	No	No	No	No	No	No	No	Yes	No	Yes	Yes	No	No	No	No	Yes	No	No	Yes	Yes	No	No	No	No	Yes	No	No	Yes	Yes	No	No	Yes	Yes	No
316	No	Yes	No	focused on the subject	multi-professional	Public health	4 = Strongly Agree	4 = Strongly Agree	4 = Strongly Agree	4 = Strongly Agree	4 = Strongly Agree	4 = Strongly Agree	4 = Strongly Agree	Education to healthcare	Yes	Yes	Yes	No	Yes	Yes	Yes	Yes	Yes	Yes	Yes	Yes	Yes	Yes	No	Yes	Yes	Yes	Yes	Yes	Yes	Yes	No	Yes	Yes	Yes	Yes	Yes	No	Yes	Yes	Yes	Yes	No	Yes
317	No	Yes	No	1st access to a caregiver	Versatility	Efficiency	4 = Strongly Agree	4 = Strongly Agree	4 = Strongly Agree	4 = Strongly Agree	4 = Strongly Agree	4 = Strongly Agree	4 = Strongly Agree	Patient follow up	No	No	No	No	Yes	No	No	No	Yes	Yes	Yes	Yes	Yes	No	No	Yes	Yes	No	No	Yes	Yes	No	No	Yes	No	No	No	Yes	No	Yes	No	Yes	Yes	No	No
318	No	Yes	Yes	First resort	Prevention	Continuity of care	4 = Strongly Agree	4 = Strongly Agree	4 = Strongly Agree	4 = Strongly Agree	4 = Strongly Agree	4 = Strongly Agree	4 = Strongly Agree	Patient follow up	Yes	No	No	No	Yes	Yes	Yes	No	Yes	No	Yes	Yes	No	Yes	No	No	Yes	Yes	No	Yes	Yes	No	No	Yes	No	No	No	No	No	No	No	No	Yes	No	Yes
319	No	Yes	Yes	Accessibility	Globality	Follow up	4 = Strongly Agree	4 = Strongly Agree	4 = Strongly Agree	4 = Strongly Agree	4 = Strongly Agree	4 = Strongly Agree	4 = Strongly Agree	Patient follow up	Yes	No	Yes	No	Yes	Yes	Yes	No	Yes	No	Yes	Yes	No	Yes	No	No	Yes	Yes	No	Yes	Yes	No	No	Yes	No	No	Yes	No	No	Yes	No	Yes	Yes	No	No
320	No	Yes	No	first contact	health	prevention	4 = Strongly Agree	4 = Strongly Agree	4 = Strongly Agree	4 = Strongly Agree	4 = Strongly Agree	4 = Strongly Agree	4 = Strongly Agree	Education to healthcare	Yes	No	Yes	No	Yes	Yes	No	No	Yes	No	No	Yes	No	Yes	No	No	Yes	Yes	No	Yes	Yes	No	No	Yes	No	Yes	No	No	No	Yes	No	Yes	Yes	No	No
321	No	Yes	No	Listen	Accompaniement	Prevention	1 = Strongly Disagree	1 = Strongly Disagree	4 = Strongly Agree	4 = Strongly Agree	1 = Strongly Disagree	4 = Strongly Agree	1 = Strongly Disagree	Education to healthcare	Yes	No	No	No	No	Yes	No	No	No	No	No	Yes	No	No	No	No	Yes	No	No	No	Yes	Yes	No	No	No	Yes	No	Yes	No	Yes	No	Yes	Yes	Yes	Yes
322	No	Yes	No	First resort	shared by several health professions	privileged relationship with the patient	4 = Strongly Agree	4 = Strongly Agree	4 = Strongly Agree	4 = Strongly Agree	4 = Strongly Agree	4 = Strongly Agree	4 = Strongly Agree	Education to healthcare	Yes	No	No	No	Yes	Yes	No	No	Yes	No	Yes	Yes	No	No	No	No	Yes	Yes	No	Yes	Yes	No	No	No	No	Yes	No	Yes	Yes	Yes	Yes	Yes	Yes	No	No
323	No	Yes	No	first remedies	general medicine	all comers	4 = Strongly Agree	4 = Strongly Agree	4 = Strongly Agree	4 = Strongly Agree	4 = Strongly Agree	4 = Strongly Agree	3 = Agree	Diagnostic, treatment	Yes	No	Yes	No	Yes	Yes	Yes	Yes	Yes	No	Yes	Yes	No	Yes	No	No	Yes	Yes	No	Yes	Yes	Yes	Yes	Yes	No	Yes	No	Yes	Yes	Yes	Yes	Yes	Yes	No	Yes
324	No	Yes	No	ambulatory	first resort	prevention	4 = Strongly Agree	4 = Strongly Agree	4 = Strongly Agree	4 = Strongly Agree	4 = Strongly Agree	4 = Strongly Agree	4 = Strongly Agree	Patient follow up	Yes	No	Yes	No	Yes	Yes	Yes	No	Yes	No	No	Yes	No	Yes	No	Yes	Yes	No	No	Yes	Yes	No	No	No	No	No	Yes	Yes	Yes	Yes	Yes	No	Yes	No	No
325	No	Yes	No	first resort	city	orientation	4 = Strongly Agree	4 = Strongly Agree	4 = Strongly Agree	4 = Strongly Agree	4 = Strongly Agree	4 = Strongly Agree	4 = Strongly Agree	Patient follow up	Yes	Yes	Yes	No	Yes	Yes	Yes	Yes	Yes	No	Yes	Yes	No	Yes	No	Yes	Yes	Yes	Yes	Yes	Yes	Yes	No	Yes	Yes	No	Yes	Yes	Yes	Yes	Yes	No	Yes	No	No
326	No	Yes	No	Accessible	AVERAGE	Necessary	3 = Agree	3 = Agree	4 = Strongly Agree	3 = Agree	3 = Agree	3 = Agree	3 = Agree	Education to healthcare	Yes	Yes	Yes	Yes	Yes	Yes	Yes	Yes	Yes	Yes	Yes	Yes	Yes	Yes	Yes	Yes	Yes	Yes	Yes	Yes	Yes	Yes	No	Yes	Yes	Yes	No	Yes	Yes	Yes	Yes	Yes	Yes	Yes	Yes
327	No	Yes	No	Prevention	Globality	General medicine	3 = Agree	4 = Strongly Agree	4 = Strongly Agree	4 = Strongly Agree	3 = Agree	4 = Strongly Agree	4 = Strongly Agree	Prevention, screening	No	No	No	Yes	Yes	Yes	No	Yes	Yes	No	Yes	No	No	No	No	No	Yes	No	No	Yes	Yes	No	No	No	No	Yes	No	No	No	Yes	No	Yes	Yes	Yes	Yes
328	No	Yes	No	prevention	education	communication	2 = Disagree	4 = Strongly Agree	4 = Strongly Agree	4 = Strongly Agree	3 = Agree	3 = Agree	2 = Disagree	Education to healthcare	Yes	Yes	Yes	Yes	Yes	Yes	Yes	Yes	Yes	Yes	Yes	Yes	Yes	Yes	Yes	Yes	Yes	Yes	Yes	Yes	Yes	Yes	Yes	Yes	Yes	Yes	Yes	Yes	Yes	Yes	Yes	Yes	Yes	Yes	Yes
329	No	Yes	No	First resort	follow up	doctor/patient relationship	4 = Strongly Agree	3 = Agree	4 = Strongly Agree	4 = Strongly Agree	4 = Strongly Agree	4 = Strongly Agree	3 = Agree	Patient follow up	No	No	Yes	No	Yes	Yes	No	Yes	Yes	No	Yes	Yes	Yes	Yes	No	Yes	Yes	Yes	No	Yes	Yes	No	No	Yes	No	Yes	No	Yes	Yes	Yes	Yes	Yes	Yes	No	Yes
330	No	Yes	No	Proximity	Availablity	Accompaniement	4 = Strongly Agree	4 = Strongly Agree	4 = Strongly Agree	4 = Strongly Agree	4 = Strongly Agree	4 = Strongly Agree	3 = Agree	Patient follow up	Yes	Yes	Yes	No	Yes	Yes	Yes	No	Yes	No	No	Yes	No	Yes	No	No	Yes	Yes	No	Yes	Yes	Yes	No	Yes	No	Yes	Yes	Yes	Yes	Yes	Yes	Yes	Yes	No	No
331	No	Yes	No	proximity	basic	in 1st intention	2 = Disagree	2 = Disagree	4 = Strongly Agree	4 = Strongly Agree	3 = Agree	3 = Agree	2 = Disagree	Education to healthcare	Yes	No	No	Yes	Yes	Yes	Yes	Yes	Yes	Yes	Yes	Yes	No	No	No	No	Yes	No	No	Yes	Yes	No	No	No	No	Yes	Yes	Yes	No	Yes	No	Yes	Yes	No	Yes
332	No	Yes	No	GENERAL MEDICINE	DENTAL -OPHTHALMO	NURSING-KINE-..	4 = Strongly Agree	4 = Strongly Agree	4 = Strongly Agree	4 = Strongly Agree	4 = Strongly Agree	4 = Strongly Agree	4 = Strongly Agree	Patient follow up	No	No	Yes	No	Yes	Yes	Yes	Yes	Yes	Yes	Yes	Yes	No	Yes	No	Yes	Yes	No	No	Yes	Yes	No	No	Yes	Yes	Yes	Yes	No	Yes	Yes	No	Yes	Yes	No	Yes
333	No	Yes	No	identify	orient	to treat	4 = Strongly Agree	3 = Agree	3 = Agree	3 = Agree	4 = Strongly Agree	4 = Strongly Agree	3 = Agree	Diagnostic, treatment	No	No	No	No	No	No	Yes	Yes	Yes	No	No	No	No	No	Yes	Yes	No	No	Yes	Yes	Yes	No	Yes	No	Yes	No	Yes	No	Yes	No	Yes	No	No	No	No
334	No	Yes	No	Access	Prevention	Health	4 = Strongly Agree	4 = Strongly Agree	4 = Strongly Agree	4 = Strongly Agree	4 = Strongly Agree	3 = Agree	3 = Agree	Prevention, screening	Yes	No	Yes	No	No	Yes	Yes	Yes	Yes	No	Yes	Yes	No	No	No	No	Yes	Yes	No	Yes	Yes	No	No	Yes	No	Yes	Yes	Yes	No	Yes	No	Yes	Yes	No	Yes
335	No	Yes	No	Prevention	Information	Reinsurance	3 = Agree	4 = Strongly Agree	4 = Strongly Agree	4 = Strongly Agree	4 = Strongly Agree	3 = Agree	3 = Agree	Prevention, screening	Yes	No	No	No	Yes	Yes	No	Yes	Yes	No	No	Yes	No	Yes	No	No	Yes	Yes	Yes	Yes	No	No	No	No	Yes	Yes	No	No	Yes	Yes	No	Yes	Yes	No	Yes
336	No	Yes	No	proximity	humanity	accessibility	4 = Strongly Agree	4 = Strongly Agree	4 = Strongly Agree	4 = Strongly Agree	4 = Strongly Agree	4 = Strongly Agree	4 = Strongly Agree	Patient follow up	Yes	No	No	No	Yes	Yes	Yes	No	Yes	No	No	Yes	No	Yes	No	No	Yes	Yes	No	Yes	Yes	No	No	Yes	No	No	Yes	No	No	Yes	Yes	Yes	Yes	No	No
337	No	Yes	No	prevention	early	education	1 = Strongly Disagree	1 = Strongly Disagree	4 = Strongly Agree	4 = Strongly Agree	4 = Strongly Agree	4 = Strongly Agree	1 = Strongly Disagree	Patient follow up	No	No	No	No	Yes	No	No	Yes	Yes	No	No	No	No	No	No	No	Yes	No	No	Yes	Yes	No	No	No	No	Yes	No	Yes	No	Yes	No	Yes	Yes	No	No
338	No	Yes	No	issues	answers	explanations	4 = Strongly Agree	4 = Strongly Agree	4 = Strongly Agree	4 = Strongly Agree	4 = Strongly Agree	4 = Strongly Agree	4 = Strongly Agree	Education to healthcare	No	No	No	No	No	No	No	Yes	Yes	No	Yes	Yes	No	No	No	No	Yes	Yes	No	Yes	Yes	No	No	Yes	No	No	No	Yes	No	Yes	Yes	Yes	Yes	No	Yes
339	No	Yes	No	accessibility	generalist	diversity	4 = Strongly Agree	4 = Strongly Agree	4 = Strongly Agree	4 = Strongly Agree	4 = Strongly Agree	4 = Strongly Agree	4 = Strongly Agree	Orientation in the healthcare system	Yes	No	No	No	Yes	Yes	Yes	Yes	Yes	Yes	Yes	Yes	No	Yes	No	Yes	Yes	Yes	Yes	Yes	Yes	Yes	No	Yes	Yes	Yes	Yes	Yes	No	Yes	Yes	No	Yes	No	No
340	No	Yes	No	prevention	proximity	cure	2 = Disagree	3 = Agree	4 = Strongly Agree	4 = Strongly Agree	4 = Strongly Agree	3 = Agree	2 = Disagree	Prevention, screening	No	No	No	No	Yes	No	Yes	Yes	Yes	No	Yes	Yes	No	Yes	No	No	Yes	No	No	Yes	Yes	No	No	Yes	No	Yes	Yes	Yes	No	Yes	No	Yes	Yes	No	No
341	No	Yes	No	Health	Follow up	Need	4 = Strongly Agree	3 = Agree	4 = Strongly Agree	4 = Strongly Agree	4 = Strongly Agree	4 = Strongly Agree	4 = Strongly Agree	Education to healthcare	Yes	No	Yes	No	Yes	Yes	Yes	Yes	Yes	Yes	Yes	Yes	No	Yes	No	Yes	Yes	Yes	No	Yes	Yes	No	No	No	Yes	Yes	No	Yes	Yes	Yes	Yes	Yes	Yes	No	No
342	No	Yes	No	personal hygiene	listening and caring	adequate medical care	3 = Agree	2 = Disagree	4 = Strongly Agree	4 = Strongly Agree	4 = Strongly Agree	4 = Strongly Agree	3 = Agree	Patient follow up	Yes	No	No	No	No	Yes	No	Yes	Yes	No	No	Yes	No	Yes	No	No	Yes	Yes	No	Yes	Yes	No	No	Yes	Yes	Yes	Yes	Yes	Yes	Yes	No	Yes	Yes	Yes	Yes
343	No	Yes	No	Respect	Universal	Humanity	4 = Strongly Agree	4 = Strongly Agree	4 = Strongly Agree	4 = Strongly Agree	4 = Strongly Agree	4 = Strongly Agree	4 = Strongly Agree	Patient follow up	Yes	No	No	Yes	Yes	Yes	Yes	No	Yes	Yes	Yes	Yes	Yes	No	No	No	Yes	Yes	Yes	Yes	Yes	Yes	Yes	Yes	Yes	Yes	Yes	Yes	Yes	Yes	Yes	Yes	Yes	Yes	Yes
344	No	Yes	No	first resort	primary prevention	organization of care	4 = Strongly Agree	4 = Strongly Agree	4 = Strongly Agree	4 = Strongly Agree	4 = Strongly Agree	4 = Strongly Agree	3 = Agree	Prevention, screening	No	No	Yes	No	Yes	No	No	No	Yes	No	No	Yes	No	Yes	No	Yes	No	Yes	Yes	Yes	Yes	No	No	Yes	Yes	Yes	No	Yes	Yes	Yes	Yes	Yes	Yes	Yes	Yes
345	No	Yes	No	Prevention	Access to care	Information	3 = Agree	4 = Strongly Agree	4 = Strongly Agree	4 = Strongly Agree	4 = Strongly Agree	4 = Strongly Agree	3 = Agree	Education to healthcare	Yes	No	No	No	Yes	Yes	No	Yes	Yes	No	No	Yes	No	Yes	No	No	Yes	No	No	Yes	Yes	No	No	Yes	No	Yes	No	Yes	No	Yes	No	Yes	Yes	No	No
346	No	Yes	No	first intention	basic	nurse / midwife	2 = Disagree	4 = Strongly Agree	4 = Strongly Agree	4 = Strongly Agree	4 = Strongly Agree	2 = Disagree	1 = Strongly Disagree	Prevention, screening	Yes	Yes	Yes	Yes	Yes	Yes	Yes	Yes	Yes	Yes	Yes	Yes	Yes	Yes	Yes	Yes	Yes	Yes	Yes	Yes	Yes	Yes	Yes	Yes	Yes	Yes	Yes	Yes	Yes	Yes	Yes	Yes	Yes	No	No
347	No	Yes	No	prevention	education		3 = Agree	4 = Strongly Agree	4 = Strongly Agree	4 = Strongly Agree	4 = Strongly Agree	4 = Strongly Agree	3 = Agree	Prevention, screening	Yes	No	Yes	No	Yes	Yes	Yes	Yes	Yes	Yes	No	Yes	No	Yes	No	No	Yes	No	No	Yes	Yes	No	No	Yes	No	Yes	Yes	Yes	No	Yes	No	Yes	Yes	Yes	Yes
348	No	Yes	No	collaboration	proximity	Health care access	4 = Strongly Agree	4 = Strongly Agree	4 = Strongly Agree	4 = Strongly Agree	4 = Strongly Agree	4 = Strongly Agree	4 = Strongly Agree	Patient follow up	No	No	No	No	No	Yes	Yes	No	Yes	No	No	Yes	No	No	No	No	No	No	No	Yes	Yes	No	No	No	No	No	No	No	No	No	No	No	Yes	No	No
349	No	Yes	No	AMBULATORY	FIRST LINE	PROXIMITY	3 = Agree	2 = Disagree	4 = Strongly Agree	4 = Strongly Agree	4 = Strongly Agree	4 = Strongly Agree	4 = Strongly Agree	Prevention, screening	No	No	No	No	No	Yes	Yes	No	Yes	No	No	Yes	No	No	No	No	Yes	Yes	No	Yes	Yes	No	No	No	No	No	No	No	No	Yes	Yes	No	Yes	Yes	No
350	No	Yes	No	proximity	collaboration	territory	3 = Agree	3 = Agree	4 = Strongly Agree	4 = Strongly Agree	4 = Strongly Agree	3 = Agree	4 = Strongly Agree	Patient follow up	Yes	Yes	Yes	No	Yes	Yes	Yes	No	Yes	No	No	Yes	No	Yes	No	Yes	Yes	Yes	No	Yes	Yes	Yes	No	Yes	No	No	Yes	Yes	Yes	Yes	No	Yes	Yes	Yes	No
351	No	Yes	Yes	accessibility, rapid recourse	quality of care	patient partnership	4 = Strongly Agree	4 = Strongly Agree	4 = Strongly Agree	4 = Strongly Agree	4 = Strongly Agree	4 = Strongly Agree	3 = Agree	Patient follow up	Yes	No	Yes	No	No	Yes	Yes	No	Yes	No	No	Yes	No	Yes	No	Yes	Yes	No	No	Yes	Yes	Yes	No	No	No	No	Yes	Yes	No	Yes	No	Yes	Yes	No	No
352	No	Yes	No	Accessibility	patient relationship	Coordination	4 = Strongly Agree	4 = Strongly Agree	4 = Strongly Agree	4 = Strongly Agree	4 = Strongly Agree	4 = Strongly Agree	3 = Agree	Prevention, screening	Yes	Yes	Yes	Yes	Yes	Yes	Yes	Yes	Yes	Yes	Yes	Yes	Yes	Yes	Yes	No	Yes	Yes	No	Yes	Yes	Yes	Yes	Yes	No	No	Yes	Yes	Yes	Yes	Yes	Yes	Yes	Yes	Yes
353	No	Yes	No	first resort	prevention	territories	4 = Strongly Agree	4 = Strongly Agree	4 = Strongly Agree	4 = Strongly Agree	4 = Strongly Agree	4 = Strongly Agree	4 = Strongly Agree	Prevention, screening	No	No	No	No	Yes	Yes	Yes	No	Yes	No	Yes	Yes	No	No	No	No	Yes	Yes	No	Yes	Yes	Yes	No	Yes	No	No	Yes	No	No	Yes	Yes	No	Yes	No	No
354	No	Yes	No	first contact with the world of health	education	follow up	3 = Agree	4 = Strongly Agree	4 = Strongly Agree	4 = Strongly Agree	4 = Strongly Agree	4 = Strongly Agree	3 = Agree	Education to healthcare	No	No	Yes	No	Yes	Yes	Yes	Yes	Yes	No	Yes	Yes	No	Yes	No	No	Yes	No	No	Yes	Yes	No	No	Yes	No	Yes	Yes	Yes	No	Yes	No	Yes	Yes	No	Yes
355	No	Yes	No	Prevention	Medicine		3 = Agree	3 = Agree	4 = Strongly Agree	4 = Strongly Agree	3 = Agree	3 = Agree	2 = Disagree	Prevention, screening	No	No	No	No	Yes	No	No	Yes	Yes	No	Yes	Yes	No	No	No	Yes	Yes	No	Yes	Yes	Yes	No	No	Yes	Yes	Yes	No	Yes	No	Yes	No	No	Yes	No	Yes
356	No	Yes	No	prevention			3 = Agree	3 = Agree	4 = Strongly Agree	4 = Strongly Agree	4 = Strongly Agree	4 = Strongly Agree	3 = Agree	Prevention, screening	Yes	No	Yes	Yes	Yes	Yes	Yes	Yes	Yes	Yes	Yes	Yes	Yes	Yes	Yes	No	Yes	Yes	No	Yes	Yes	Yes	Yes	Yes	No	Yes	Yes	Yes	No	Yes	Yes	Yes	Yes	Yes	Yes
357	No	No	No	treating	Liberal	Residence	3 = Agree	3 = Agree	4 = Strongly Agree	3 = Agree	4 = Strongly Agree	4 = Strongly Agree	3 = Agree	Patient follow up	Yes	No	No	No	No	Yes	Yes	No	Yes	No	No	Yes	No	No	No	No	No	No	No	Yes	Yes	No	No	No	No	No	No	No	No	No	Yes	No	Yes	No	No
358	No	Yes	No	follow up	prevention	vaccination	2 = Disagree	3 = Agree	4 = Strongly Agree	4 = Strongly Agree	4 = Strongly Agree	3 = Agree	2 = Disagree	Prevention, screening	No	No	No	No	Yes	No	No	No	Yes	No	Yes	Yes	No	No	No	No	Yes	No	No	Yes	Yes	No	No	No	No	Yes	No	Yes	No	Yes	No	Yes	Yes	No	Yes
359	No	Yes	No	health education	PMI	access to care	3 = Agree	2 = Disagree	4 = Strongly Agree	4 = Strongly Agree	4 = Strongly Agree	4 = Strongly Agree	3 = Agree	Prevention, screening	Yes	No	No	No	No	No	No	No	Yes	No	Yes	No	No	No	No	No	Yes	No	No	Yes	Yes	No	No	No	No	No	No	No	No	Yes	No	Yes	Yes	No	No
360	No	Yes	No	accessible	global	multidisciplinary	4 = Strongly Agree	3 = Agree	4 = Strongly Agree	4 = Strongly Agree	4 = Strongly Agree	4 = Strongly Agree	2 = Disagree	Patient follow up	No	No	No	No	Yes	Yes	No	Yes	Yes	No	Yes	Yes	No	Yes	No	No	Yes	No	No	Yes	Yes	No	No	Yes	No	No	No	Yes	No	Yes	Yes	No	Yes	No	Yes
361	No	Yes	No	accessibility	diversity	relational	3 = Agree	3 = Agree	4 = Strongly Agree	4 = Strongly Agree	3 = Agree	4 = Strongly Agree	2 = Disagree	Patient follow up	No	No	No	No	Yes	Yes	No	No	Yes	No	No	Yes	No	No	No	No	Yes	No	No	Yes	Yes	Yes	No	Yes	No	Yes	No	Yes	Yes	Yes	Yes	Yes	Yes	No	Yes
362	No	Yes	No	prevention	screening	information	4 = Strongly Agree	3 = Agree	4 = Strongly Agree	4 = Strongly Agree	4 = Strongly Agree	4 = Strongly Agree	3 = Agree	Prevention, screening	Yes	Yes	Yes	No	Yes	Yes	Yes	Yes	Yes	No	No	Yes	No	Yes	No	No	Yes	No	No	Yes	Yes	No	No	Yes	No	No	Yes	Yes	No	Yes	Yes	No	Yes	No	Yes
363	No	No	No	Prevention	Orientation	Screening	3 = Agree	3 = Agree	4 = Strongly Agree	4 = Strongly Agree	4 = Strongly Agree	4 = Strongly Agree	2 = Disagree	Orientation in the healthcare system	No	No	No	No	No	No	No	Yes	Yes	No	No	No	No	No	No	No	Yes	No	Yes	Yes	Yes	Yes	Yes	Yes	Yes	Yes	No	Yes	Yes	Yes	Yes	Yes	Yes	Yes	Yes
364	No	Yes	No	accessibility	proximity	local anchoring	4 = Strongly Agree	4 = Strongly Agree	4 = Strongly Agree	4 = Strongly Agree	4 = Strongly Agree	4 = Strongly Agree	4 = Strongly Agree	Orientation in the healthcare system	Yes	Yes	Yes	No	Yes	Yes	Yes	No	Yes	No	Yes	Yes	No	Yes	No	Yes	Yes	Yes	Yes	Yes	Yes	Yes	No	No	No	Yes	No	Yes	Yes	Yes	Yes	Yes	Yes	Yes	Yes
365	No	Yes	No	Access	Emergency room	Multidimensional	3 = Agree	3 = Agree	4 = Strongly Agree	4 = Strongly Agree	4 = Strongly Agree	4 = Strongly Agree	3 = Agree	Orientation in the healthcare system	No	No	No	No	Yes	Yes	No	Yes	Yes	No	Yes	Yes	No	No	No	Yes	No	No	No	Yes	Yes	No	No	No	Yes	No	No	Yes	Yes	Yes	Yes	Yes	Yes	No	Yes
366	No	Yes	No	prevention	treatment	accompaniement	4 = Strongly Agree	3 = Agree	4 = Strongly Agree	4 = Strongly Agree	4 = Strongly Agree	4 = Strongly Agree	3 = Agree	Orientation in the healthcare system	Yes	Yes	Yes	Yes	Yes	Yes	Yes	Yes	Yes	Yes	Yes	Yes	Yes	Yes	Yes	Yes	Yes	No	Yes	Yes	Yes	Yes	Yes	Yes	Yes	Yes	Yes	Yes	No	Yes	No	Yes	Yes	Yes	Yes
367	No	Yes	No				2 = Disagree	2 = Disagree	4 = Strongly Agree	4 = Strongly Agree	4 = Strongly Agree	4 = Strongly Agree	4 = Strongly Agree	Education to healthcare	Yes	Yes	No	No	No	Yes	Yes	No	Yes	No	No	No	No	No	No	No	No	No	No	No	No	Yes	No	No	No	No	No	No	No	No	No	No	No	No	No
368	No	No	No	prevention	referring professional	coordination	3 = Agree	3 = Agree	4 = Strongly Agree	4 = Strongly Agree	4 = Strongly Agree	4 = Strongly Agree	3 = Agree	Prevention, screening	Yes	No	No	No	Yes	No	No	Yes	Yes	No	Yes	No	No	No	No	No	Yes	No	No	Yes	Yes	Yes	No	No	No	Yes	No	Yes	No	Yes	Yes	Yes	Yes	No	No
369	No	No	No	early childhood care	basic care	level 1 care	4 = Strongly Agree	4 = Strongly Agree	4 = Strongly Agree	4 = Strongly Agree	4 = Strongly Agree	3 = Agree	3 = Agree	Orientation in the healthcare system	No	No	No	No	No	Yes	No	No	Yes	No	Yes	No	No	No	No	No	Yes	No	No	Yes	No	No	No	No	No	Yes	No	Yes	No	Yes	No	Yes	Yes	No	Yes
370	No	Yes	No	prevention	network	pregnant women	1 = Strongly Disagree	1 = Strongly Disagree	4 = Strongly Agree	4 = Strongly Agree	4 = Strongly Agree	3 = Agree	1 = Strongly Disagree	Prevention, screening	No	No	No	No	No	No	No	Yes	No	No	No	No	No	No	No	No	Yes	No	No	No	Yes	No	No	Yes	No	Yes	No	No	No	Yes	No	No	Yes	No	No
371	No	Yes	No	prevention	Health care access	screening	4 = Strongly Agree	4 = Strongly Agree	4 = Strongly Agree	4 = Strongly Agree	4 = Strongly Agree	4 = Strongly Agree	4 = Strongly Agree	Orientation in the healthcare system	No	No	No	No	Yes	Yes	Yes	No	Yes	No	No	Yes	No	No	No	No	Yes	Yes	No	Yes	Yes	Yes	No	No	No	No	No	Yes	Yes	Yes	Yes	No	Yes	No	No
372	No	No	No	Ambulatory	City	Proximity	4 = Strongly Agree	4 = Strongly Agree	4 = Strongly Agree	4 = Strongly Agree	4 = Strongly Agree	4 = Strongly Agree	4 = Strongly Agree	Orientation in the healthcare system	No	No	No	Yes	Yes	Yes	Yes	No	Yes	Yes	Yes	Yes	No	Yes	No	No	Yes	No	No	Yes	Yes	Yes	Yes	Yes	No	No	Yes	No	No	Yes	No	Yes	Yes	Yes	No
373	No	Yes	No	consistency	proximity	coordinated	4 = Strongly Agree	4 = Strongly Agree	4 = Strongly Agree	4 = Strongly Agree	4 = Strongly Agree	4 = Strongly Agree	4 = Strongly Agree	Education to healthcare	Yes	No	Yes	No	Yes	Yes	Yes	Yes	Yes	Yes	Yes	Yes	No	Yes	No	Yes	Yes	Yes	Yes	Yes	Yes	Yes	No	Yes	No	No	Yes	Yes	Yes	Yes	Yes	Yes	Yes	Yes	Yes
374	No	Yes	No	Prevention with newborns and their parents	prevention gynecological follow-up	pregnancy monitoring	2 = Disagree	4 = Strongly Agree	4 = Strongly Agree	4 = Strongly Agree	3 = Agree	3 = Agree	2 = Disagree	Prevention, screening	No	No	No	No	Yes	No	No	No	Yes	No	Yes	No	No	No	No	No	Yes	No	No	Yes	Yes	No	No	No	No	Yes	No	Yes	No	Yes	No	No	Yes	No	No
375	No	Yes	No	proximity	availablity	speed	1 = Strongly Disagree	4 = Strongly Agree	4 = Strongly Agree	4 = Strongly Agree	4 = Strongly Agree	2 = Disagree	3 = Agree	Orientation in the healthcare system	No	No	No	No	No	Yes	No	No	No	No	No	Yes	No	No	No	No	No	Yes	No	No	Yes	No	No	No	No	No	No	No	Yes	No	Yes	No	Yes	No	Yes
376	No	Yes	No	prevention	tracking	proximity/accessibility	3 = Agree	4 = Strongly Agree	4 = Strongly Agree	4 = Strongly Agree	4 = Strongly Agree	4 = Strongly Agree	4 = Strongly Agree	Prevention, screening	Yes	Yes	Yes	No	Yes	Yes	Yes	Yes	Yes	No	Yes	Yes	No	No	Yes	No	Yes	Yes	No	Yes	Yes	Yes	Yes	Yes	Yes	Yes	Yes	Yes	Yes	Yes	Yes	No	Yes	Yes	Yes
377	No	Yes	No	accessibility	emergency	versatility	4 = Strongly Agree	4 = Strongly Agree	4 = Strongly Agree	4 = Strongly Agree	4 = Strongly Agree	4 = Strongly Agree	4 = Strongly Agree	Diagnostic, treatment	Yes	Yes	Yes	Yes	Yes	Yes	Yes	Yes	Yes	Yes	Yes	Yes	Yes	Yes	Yes	Yes	Yes	Yes	Yes	Yes	Yes	Yes	Yes	Yes	Yes	Yes	Yes	Yes	Yes	Yes	Yes	Yes	Yes	Yes	Yes
378	No	Yes	No	Urgent	Disease	Waiting	3 = Agree	3 = Agree	3 = Agree	3 = Agree	3 = Agree	1 = Strongly Disagree	3 = Agree	Diagnostic, treatment	No	Yes	No	No	No	Yes	No	No	Yes	No	No	No	No	No	No	No	No	Yes	No	No	Yes	No	No	No	No	No	No	No	No	No	No	No	No	No	No
379	No	Yes	No	first resort	proximity	availablity	3 = Agree	4 = Strongly Agree	4 = Strongly Agree	4 = Strongly Agree	4 = Strongly Agree	3 = Agree	4 = Strongly Agree	Education to healthcare	Yes	No	No	No	Yes	Yes	No	Yes	Yes	No	No	Yes	No	Yes	No	Yes	Yes	No	Yes	Yes	Yes	No	No	Yes	Yes	Yes	No	No	Yes	Yes	Yes	Yes	Yes	Yes	Yes
380	No	Yes	No	WELCOME	RESPECT	ADAPTATION	3 = Agree	4 = Strongly Agree	4 = Strongly Agree	4 = Strongly Agree	3 = Agree	3 = Agree	2 = Disagree	Prevention, screening	Yes	No	No	No	Yes	Yes	No	Yes	Yes	No	Yes	Yes	No	No	No	No	Yes	No	No	Yes	Yes	No	No	Yes	No	Yes	No	Yes	No	Yes	Yes	Yes	Yes	No	No
381	No	Yes	No	First resort	Emergency	Accompaniement	4 = Strongly Agree	4 = Strongly Agree	4 = Strongly Agree	4 = Strongly Agree	4 = Strongly Agree	4 = Strongly Agree	2 = Disagree	Education to healthcare	No	Yes	Yes	No	No	Yes	No	Yes	Yes	No	Yes	Yes	Yes	No	No	No	No	Yes	Yes	Yes	Yes	No	No	Yes	Yes	No	No	No	Yes	Yes	Yes	Yes	Yes	No	Yes
382	No	Yes	No	prevention	identification	Health care access	3 = Agree	3 = Agree	4 = Strongly Agree	4 = Strongly Agree	4 = Strongly Agree	3 = Agree	4 = Strongly Agree	Prevention, screening	No	No	No	No	Yes	No	No	Yes	Yes	No	Yes	No	No	No	No	No	Yes	No	No	Yes	Yes	No	No	No	No	Yes	No	No	No	Yes	No	Yes	Yes	Yes	Yes
383	No	Yes	No	Care	Of	Base	2 = Disagree	2 = Disagree	4 = Strongly Agree	4 = Strongly Agree	3 = Agree	3 = Agree	3 = Agree	Education to healthcare	Yes	Yes	Yes	Yes	Yes	Yes	Yes	Yes	Yes	Yes	Yes	Yes	Yes	Yes	Yes	Yes	Yes	Yes	Yes	Yes	Yes	Yes	Yes	Yes	Yes	Yes	Yes	Yes	Yes	Yes	Yes	Yes	Yes	Yes	Yes
384	No	Yes	No	1st resort	Prevention	Orientation	3 = Agree	2 = Disagree	4 = Strongly Agree	4 = Strongly Agree	4 = Strongly Agree	1 = Strongly Disagree	1 = Strongly Disagree	Orientation in the healthcare system	No	No	No	No	No	No	No	Yes	Yes	No	No	No	No	Yes	No	No	Yes	No	No	Yes	Yes	No	No	Yes	No	Yes	No	No	No	Yes	No	Yes	Yes	No	No
385	No	Yes	No	Accessibility	Prevention	Deposting	4 = Strongly Agree	3 = Agree	4 = Strongly Agree	4 = Strongly Agree	4 = Strongly Agree	4 = Strongly Agree	3 = Agree	Prevention, screening	No	No	No	No	No	Yes	No	No	Yes	No	No	Yes	No	No	No	No	Yes	No	No	Yes	No	No	No	Yes	No	Yes	No	No	No	Yes	No	Yes	Yes	No	No
386	No	Yes	No	initial support	orientation / addressing	public health prevention	3 = Agree	3 = Agree	4 = Strongly Agree	4 = Strongly Agree	4 = Strongly Agree	4 = Strongly Agree	2 = Disagree	Orientation in the healthcare system	No	No	Yes	No	Yes	Yes	No	No	Yes	No	No	Yes	No	No	No	Yes	Yes	No	No	Yes	Yes	No	No	No	No	Yes	No	Yes	Yes	Yes	Yes	Yes	Yes	No	No
387	No	Yes	No				4 = Strongly Agree	4 = Strongly Agree	4 = Strongly Agree	4 = Strongly Agree	4 = Strongly Agree	3 = Agree	3 = Agree	Diagnostic, treatment	Yes	No	No	No	Yes	Yes	No	No	Yes	No	No	Yes	No	No	No	No	Yes	No	No	Yes	Yes	No	No	No	No	Yes	No	No	No	No	Yes	Yes	Yes	No	No
388	No	Yes	No	Nursing	Education	Prevention	3 = Agree	3 = Agree	4 = Strongly Agree	4 = Strongly Agree	3 = Agree	3 = Agree	3 = Agree	Diagnostic, treatment	Yes	Yes	Yes	Yes	Yes	Yes	Yes	No	Yes	Yes	Yes	Yes	Yes	No	Yes	Yes	Yes	No	Yes	Yes	Yes	Yes	Yes	Yes	Yes	Yes	Yes	No	Yes	Yes	Yes	Yes	Yes	No	No
389	No	Yes	No	Emergency	Accessibility	All	3 = Agree	3 = Agree	3 = Agree	3 = Agree	4 = Strongly Agree	3 = Agree	3 = Agree	Orientation in the healthcare system	No	No	No	No	Yes	Yes	No	No	Yes	No	No	Yes	No	No	No	Yes	Yes	No	Yes	Yes	Yes	No	No	No	Yes	Yes	No	No	Yes	No	No	Yes	Yes	No	No
390	No	Yes	No	support	analgesia	listen	2 = Disagree	3 = Agree	4 = Strongly Agree	4 = Strongly Agree	4 = Strongly Agree	3 = Agree	3 = Agree	Prevention, screening	No	No	No	No	No	Yes	Yes	No	Yes	No	No	Yes	No	No	No	No	Yes	No	No	Yes	Yes	Yes	Yes	Yes	No	No	Yes	No	No	Yes	No	Yes	Yes	No	Yes
391	No	Yes	No	Prevention	Ambulatory	First return	2 = Disagree	2 = Disagree	2 = Disagree	4 = Strongly Agree	3 = Agree	2 = Disagree	2 = Disagree	Education to healthcare	Yes	No	No	No	Yes	Yes	Yes	Yes	Yes	No	Yes	Yes	No	No	No	No	Yes	Yes	Yes	Yes	Yes	Yes	No	Yes	No	Yes	Yes	Yes	No	Yes	No	Yes	Yes	No	Yes
392	No	Yes	No	Appeal	Health	Prevention	4 = Strongly Agree	3 = Agree	4 = Strongly Agree	4 = Strongly Agree	4 = Strongly Agree	3 = Agree	3 = Agree	Orientation in the healthcare system	No	No	No	No	Yes	Yes	No	No	Yes	No	No	No	No	No	No	No	Yes	No	No	Yes	Yes	No	No	Yes	No	Yes	No	Yes	No	No	No	Yes	Yes	No	No
393	No	Yes	No	Prevention	Health care access	Treatment	4 = Strongly Agree	4 = Strongly Agree	4 = Strongly Agree	4 = Strongly Agree	4 = Strongly Agree	4 = Strongly Agree	4 = Strongly Agree	Prevention, screening	Yes	No	No	Yes	Yes	Yes	No	No	Yes	No	Yes	Yes	No	No	No	No	Yes	No	No	Yes	Yes	Yes	No	No	No	Yes	No	Yes	No	Yes	No	Yes	Yes	Yes	Yes
394	No	Yes	No	listen	inspection	relief	4 = Strongly Agree	3 = Agree	4 = Strongly Agree	4 = Strongly Agree	4 = Strongly Agree	4 = Strongly Agree	3 = Agree	Diagnostic, treatment	Yes	No	Yes	Yes	Yes	Yes	Yes	Yes	Yes	Yes	Yes	No	Yes	Yes	Yes	Yes	Yes	No	Yes	Yes	Yes	Yes	Yes	Yes	Yes	Yes	Yes	Yes	Yes	Yes	Yes	Yes	Yes	Yes	Yes
395	No	Yes	No	emergency	screening	information	4 = Strongly Agree	3 = Agree	4 = Strongly Agree	4 = Strongly Agree	4 = Strongly Agree	3 = Agree	2 = Disagree	Diagnostic, treatment	No	No	No	No	No	Yes	No	No	Yes	No	Yes	No	No	No	No	Yes	Yes	No	Yes	Yes	Yes	No	No	No	Yes	Yes	No	No	Yes	Yes	No	No	Yes	No	No
396	No	Yes	No	birth	heat	feed	3 = Agree	1 = Strongly Disagree	4 = Strongly Agree	4 = Strongly Agree	3 = Agree	4 = Strongly Agree	2 = Disagree	Diagnostic, treatment	Yes	Yes	No	No	No	Yes	Yes	No	Yes	No	Yes	No	No	Yes	No	Yes	Yes	Yes	Yes	No	Yes	No	No	Yes	No	Yes	No	No	Yes	No	Yes	Yes	No	No	No
397	No	Yes	No	Screening	Prevention	Accompaniement	4 = Strongly Agree	3 = Agree	4 = Strongly Agree	4 = Strongly Agree	4 = Strongly Agree	3 = Agree	3 = Agree	Prevention, screening	No	No	Yes	No	Yes	Yes	No	Yes	Yes	No	Yes	Yes	No	Yes	No	No	Yes	No	Yes	Yes	Yes	No	No	Yes	Yes	Yes	No	Yes	Yes	Yes	Yes	Yes	Yes	No	Yes
398	No	Yes	No	Consultation	Sampling	Bandage	4 = Strongly Agree	2 = Disagree	4 = Strongly Agree	4 = Strongly Agree	4 = Strongly Agree	4 = Strongly Agree	2 = Disagree	Patient follow up	Yes	No	No	Yes	Yes	Yes	Yes	No	Yes	No	Yes	No	Yes	Yes	No	No	Yes	No	No	Yes	Yes	No	No	Yes	No	Yes	No	Yes	No	Yes	No	Yes	No	Yes	Yes
399	No	Yes	No	prevention	proximity	orientation	3 = Agree	3 = Agree	4 = Strongly Agree	4 = Strongly Agree	4 = Strongly Agree	4 = Strongly Agree	3 = Agree	Prevention, screening	No	No	No	No	No	Yes	No	Yes	Yes	No	Yes	Yes	No	No	No	No	Yes	No	No	Yes	Yes	No	No	Yes	No	Yes	No	No	No	Yes	No	Yes	Yes	No	Yes
400	No	No	No	Proximity	prevention	liberal	3 = Agree	4 = Strongly Agree	4 = Strongly Agree	4 = Strongly Agree	4 = Strongly Agree	4 = Strongly Agree	2 = Disagree	Orientation in the healthcare system	No	No	No	No	No	Yes	No	No	Yes	No	No	No	No	No	No	No	Yes	No	No	Yes	Yes	No	No	No	No	Yes	No	No	No	Yes	No	Yes	Yes	No	Yes
401	No	Yes	No	prevention	education		1 = Strongly Disagree	1 = Strongly Disagree	4 = Strongly Agree	4 = Strongly Agree	1 = Strongly Disagree	1 = Strongly Disagree	1 = Strongly Disagree	Prevention, screening	Yes	No	Yes	No	Yes	Yes	Yes	Yes	Yes	No	Yes	Yes	No	Yes	No	No	Yes	No	No	Yes	Yes	No	No	Yes	No	No	No	Yes	No	Yes	No	Yes	Yes	No	No
402	No	Yes	No	Prevention	Communications	Research	1 = Strongly Disagree	4 = Strongly Agree	4 = Strongly Agree	4 = Strongly Agree	4 = Strongly Agree	4 = Strongly Agree	1 = Strongly Disagree	Prevention, screening	Yes	No	No	No	Yes	Yes	Yes	Yes	Yes	No	Yes	Yes	No	No	No	No	Yes	No	No	No	Yes	No	No	No	No	Yes	Yes	Yes	No	Yes	No	No	Yes	Yes	No
403	No	Yes	No	hygiene	education	Health care access	3 = Agree	3 = Agree	4 = Strongly Agree	4 = Strongly Agree	4 = Strongly Agree	4 = Strongly Agree	3 = Agree	Education to healthcare	No	No	No	Yes	Yes	Yes	Yes	Yes	Yes	Yes	Yes	Yes	Yes	No	Yes	Yes	Yes	Yes	Yes	Yes	Yes	No	No	Yes	Yes	Yes	Yes	Yes	Yes	Yes	Yes	Yes	Yes	Yes	Yes
404	No	Yes	No	Basic	Of prevention	Medical	4 = Strongly Agree	2 = Disagree	4 = Strongly Agree	3 = Agree	3 = Agree	4 = Strongly Agree	4 = Strongly Agree	Prevention, screening	No	No	No	No	Yes	No	No	Yes	Yes	No	No	No	No	No	No	No	Yes	No	No	Yes	Yes	No	No	No	No	Yes	No	Yes	No	No	No	Yes	No	No	No
405	No	Yes	No	Health	Essentials	Proximity	4 = Strongly Agree	3 = Agree	4 = Strongly Agree	4 = Strongly Agree	4 = Strongly Agree	4 = Strongly Agree	4 = Strongly Agree	Diagnostic, treatment	No	No	No	Yes	Yes	Yes	Yes	No	Yes	Yes	Yes	Yes	Yes	Yes	Yes	Yes	Yes	No	Yes	Yes	Yes	Yes	Yes	Yes	Yes	Yes	Yes	Yes	No	Yes	Yes	Yes	Yes	Yes	Yes
406	No	Yes	No	Needs	Security	Respect	4 = Strongly Agree	2 = Disagree	4 = Strongly Agree	4 = Strongly Agree	4 = Strongly Agree	3 = Agree	1 = Strongly Disagree	Education to healthcare	Yes	No	Yes	No	Yes	Yes	Yes	Yes	Yes	No	Yes	Yes	No	Yes	No	No	Yes	Yes	No	Yes	Yes	No	No	Yes	No	Yes	No	Yes	No	Yes	Yes	Yes	Yes	No	No
407	No	Yes	No	Hygiene	Feed	Autonomy	3 = Agree	3 = Agree	4 = Strongly Agree	4 = Strongly Agree	3 = Agree	3 = Agree	3 = Agree	Education to healthcare	Yes	No	No	No	No	Yes	No	Yes	Yes	No	No	No	No	No	No	No	Yes	No	No	Yes	Yes	No	No	Yes	No	Yes	No	Yes	No	Yes	No	Yes	Yes	Yes	Yes
408	No	Yes	No	universal	prevention	globality	4 = Strongly Agree	4 = Strongly Agree	4 = Strongly Agree	4 = Strongly Agree	4 = Strongly Agree	4 = Strongly Agree	4 = Strongly Agree	Prevention, screening	Yes	Yes	Yes	Yes	Yes	Yes	Yes	Yes	Yes	Yes	Yes	Yes	Yes	Yes	Yes	Yes	Yes	Yes	Yes	Yes	Yes	Yes	Yes	Yes	Yes	Yes	Yes	Yes	Yes	Yes	Yes	Yes	Yes	Yes	Yes
409	No	Yes	No	prevention	listen	needs	1 = Strongly Disagree	2 = Disagree	4 = Strongly Agree	4 = Strongly Agree	4 = Strongly Agree	3 = Agree	1 = Strongly Disagree	Education to healthcare	Yes	No	Yes	No	Yes	Yes	Yes	Yes	No	No	Yes	No	No	Yes	No	No	Yes	No	No	Yes	Yes	No	No	Yes	No	Yes	No	No	No	Yes	No	Yes	Yes	No	Yes
410	No	Yes	No	Prevention	Treatments	Palliative care	4 = Strongly Agree	4 = Strongly Agree	4 = Strongly Agree	4 = Strongly Agree	2 = Disagree	4 = Strongly Agree	4 = Strongly Agree	Prevention, screening	No	No	No	No	No	Yes	No	No	Yes	No	Yes	Yes	No	No	No	No	Yes	No	No	Yes	No	No	No	No	Yes	Yes	No	No	No	Yes	No	Yes	Yes	No	Yes
411	No	Yes	No	Prevention	Education	Proximity	3 = Agree	4 = Strongly Agree	4 = Strongly Agree	4 = Strongly Agree	3 = Agree	4 = Strongly Agree	2 = Disagree	Prevention, screening	Yes	No	Yes	No	Yes	No	No	Yes	Yes	No	Yes	No	No	Yes	Yes	No	Yes	No	No	Yes	Yes	No	Yes	Yes	No	Yes	No	Yes	No	Yes	No	Yes	Yes	No	Yes
412	No	Yes	No	prevention	first resort	orientation	3 = Agree	4 = Strongly Agree	4 = Strongly Agree	4 = Strongly Agree	4 = Strongly Agree	4 = Strongly Agree	3 = Agree	Prevention, screening	No	No	No	No	Yes	Yes	No	Yes	Yes	No	No	Yes	No	No	No	No	Yes	No	No	Yes	Yes	No	No	No	No	Yes	No	Yes	No	Yes	No	Yes	Yes	No	No
413	No	Yes	No	toilet	comfort care	blood test	3 = Agree	3 = Agree	4 = Strongly Agree	4 = Strongly Agree	2 = Disagree	3 = Agree	3 = Agree	Prevention, screening	No	No	No	No	Yes	Yes	No	Yes	Yes	No	No	Yes	No	No	No	Yes	Yes	No	Yes	Yes	No	Yes	No	No	Yes	Yes	No	No	No	No	No	Yes	Yes	No	No
414	No	Yes	No	proximity	prevention	public health	4 = Strongly Agree	4 = Strongly Agree	4 = Strongly Agree	4 = Strongly Agree	4 = Strongly Agree	4 = Strongly Agree	3 = Agree	Prevention, screening	No	No	Yes	No	No	Yes	Yes	No	Yes	No	No	Yes	No	Yes	No	No	Yes	No	No	Yes	Yes	No	No	Yes	No	Yes	No	No	No	Yes	Yes	Yes	Yes	No	No
415	No	Yes	No	essentials	global	egalitarian	4 = Strongly Agree	4 = Strongly Agree	4 = Strongly Agree	4 = Strongly Agree	4 = Strongly Agree	4 = Strongly Agree	4 = Strongly Agree	Diagnostic, treatment	Yes	Yes	Yes	Yes	Yes	Yes	Yes	Yes	Yes	Yes	Yes	Yes	Yes	Yes	Yes	Yes	Yes	Yes	Yes	Yes	Yes	Yes	Yes	Yes	Yes	Yes	Yes	Yes	Yes	Yes	Yes	Yes	Yes	Yes	No
416	No	Yes	No	prevention	education	transmission	1 = Strongly Disagree	4 = Strongly Agree	4 = Strongly Agree	4 = Strongly Agree	4 = Strongly Agree	4 = Strongly Agree	3 = Agree	Prevention, screening	Yes	Yes	Yes	Yes	Yes	Yes	Yes	Yes	Yes	Yes	Yes	Yes	Yes	Yes	Yes	Yes	Yes	Yes	Yes	Yes	Yes	Yes	Yes	Yes	Yes	Yes	Yes	Yes	Yes	Yes	Yes	Yes	Yes	Yes	Yes
417	No	Yes	No	Accessibility	Simple pathology	Public health	4 = Strongly Agree	3 = Agree	4 = Strongly Agree	4 = Strongly Agree	4 = Strongly Agree	4 = Strongly Agree	4 = Strongly Agree	Orientation in the healthcare system	No	No	No	No	No	Yes	No	No	Yes	No	No	Yes	No	No	No	No	Yes	No	No	Yes	Yes	No	No	Yes	No	Yes	No	Yes	No	Yes	No	Yes	Yes	No	No
418	No	Yes	No	First resort	General practitioner	Orientation	4 = Strongly Agree	4 = Strongly Agree	4 = Strongly Agree	4 = Strongly Agree	4 = Strongly Agree	4 = Strongly Agree	4 = Strongly Agree	Prevention, screening	No	No	No	No	Yes	Yes	No	No	Yes	No	Yes	Yes	No	No	No	No	No	No	No	Yes	Yes	No	No	No	No	Yes	No	No	No	Yes	No	Yes	Yes	Yes	Yes
419	No	Yes	No	Clinical	Listen	Time	3 = Agree	2 = Disagree	4 = Strongly Agree	4 = Strongly Agree	4 = Strongly Agree	4 = Strongly Agree	3 = Agree	Patient follow up	Yes	No	Yes	No	No	No	Yes	Yes	Yes	No	Yes	Yes	No	Yes	No	Yes	Yes	No	Yes	Yes	Yes	No	No	Yes	Yes	Yes	Yes	Yes	Yes	Yes	Yes	Yes	No	Yes	Yes
420	No	Yes	No	Accessibility	Proximity	Generalized	4 = Strongly Agree	3 = Agree	4 = Strongly Agree	4 = Strongly Agree	3 = Agree	4 = Strongly Agree	4 = Strongly Agree	Prevention, screening	No	No	Yes	No	Yes	No	No	Yes	Yes	Yes	Yes	Yes	No	Yes	No	No	Yes	No	Yes	Yes	Yes	No	No	Yes	Yes	Yes	No	Yes	Yes	Yes	Yes	Yes	Yes	No	No
421	No	Yes	No	Family doctor	universal access	affordable cost	3 = Agree	2 = Disagree	4 = Strongly Agree	4 = Strongly Agree	3 = Agree	4 = Strongly Agree	3 = Agree	Prevention, screening	No	No	No	No	No	Yes	No	No	Yes	No	Yes	No	No	No	No	No	Yes	No	No	No	Yes	No	Yes	Yes	No	No	No	No	No	Yes	No	No	Yes	No	No
422	No	Yes	No	Prevention	Health	participation	1 = Strongly Disagree	4 = Strongly Agree	4 = Strongly Agree	4 = Strongly Agree	4 = Strongly Agree	4 = Strongly Agree	1 = Strongly Disagree	Education to healthcare	No	No	No	Yes	Yes	Yes	Yes	Yes	Yes	No	Yes	Yes	No	Yes	No	No	Yes	No	No	Yes	Yes	No	No	Yes	No	Yes	Yes	Yes	No	Yes	No	Yes	Yes	Yes	Yes
423	No	Yes	No	First intention	Non-invasive	Non-hospital city care	4 = Strongly Agree	3 = Agree	3 = Agree	4 = Strongly Agree	3 = Agree	4 = Strongly Agree	3 = Agree	Diagnostic, treatment	No	No	Yes	No	Yes	Yes	Yes	No	Yes	No	Yes	Yes	Yes	Yes	No	No	Yes	No	No	Yes	Yes	No	No	Yes	No	No	No	No	Yes	No	Yes	Yes	Yes	No	No
424	No	Yes	No	Diagnostic	Orientation	Partial treatment	4 = Strongly Agree	3 = Agree	3 = Agree	3 = Agree	4 = Strongly Agree	3 = Agree	2 = Disagree	Diagnostic, treatment	Yes	No	No	No	Yes	Yes	Yes	Yes	Yes	No	Yes	Yes	Yes	No	No	Yes	Yes	No	Yes	Yes	Yes	No	No	Yes	Yes	No	Yes	Yes	Yes	Yes	Yes	No	Yes	No	No
425	No	Yes	No	Emergency	Essestial	Service	4 = Strongly Agree	4 = Strongly Agree	4 = Strongly Agree	3 = Agree	4 = Strongly Agree	3 = Agree	4 = Strongly Agree	Diagnostic, treatment	No	No	No	Yes	Yes	No	Yes	No	Yes	Yes	Yes	Yes	Yes	Yes	No	No	Yes	No	Yes	Yes	Yes	No	No	Yes	Yes	Yes	Yes	Yes	Yes	No	Yes	Yes	Yes	Yes	No
426	No	Yes	No	Essentials	Daily	Health	2 = Disagree	2 = Disagree	3 = Agree	2 = Disagree	3 = Agree	3 = Agree	3 = Agree	Prevention, screening	Yes	No	No	Yes	Yes	Yes	No	Yes	Yes	Yes	Yes	No	Yes	Yes	Yes	Yes	Yes	No	Yes	Yes	Yes	No	Yes	No	Yes	Yes	No	Yes	Yes	Yes	Yes	No	Yes	No	No
427	No	Yes	No	prevention	health education	health promotion	2 = Disagree	4 = Strongly Agree	4 = Strongly Agree	4 = Strongly Agree	3 = Agree	3 = Agree	3 = Agree	Education to healthcare	Yes	No	Yes	No	No	Yes	No	Yes	Yes	No	Yes	Yes	Yes	Yes	No	No	Yes	No	No	Yes	Yes	No	No	Yes	No	Yes	No	Yes	No	Yes	No	Yes	Yes	Yes	Yes
428	No	No	No	prevention	Health care access	public health	3 = Agree	3 = Agree	4 = Strongly Agree	4 = Strongly Agree	4 = Strongly Agree	3 = Agree	3 = Agree	Education to healthcare	Yes	No	No	No	No	Yes	No	Yes	Yes	No	Yes	No	No	No	No	No	No	No	No	Yes	Yes	No	No	Yes	Yes	Yes	Yes	Yes	No	Yes	No	Yes	Yes	No	Yes
429	No	Yes	No	Prevention	Public health	Universal	1 = Strongly Disagree	2 = Disagree	4 = Strongly Agree	4 = Strongly Agree	4 = Strongly Agree	4 = Strongly Agree	3 = Agree	Education to healthcare	Yes	Yes	Yes	Yes	Yes	Yes	Yes	Yes	Yes	Yes	Yes	Yes	Yes	Yes	Yes	Yes	Yes	Yes	Yes	Yes	Yes	No	No	Yes	Yes	Yes	No	No	Yes	Yes	Yes	Yes	Yes	Yes	No
430	No	Yes	No	first call on the health system	concerns the health problems prevalent in the general population	need for easy access to care	3 = Agree	3 = Agree	4 = Strongly Agree	4 = Strongly Agree	4 = Strongly Agree	4 = Strongly Agree	3 = Agree	Orientation in the healthcare system	No	No	Yes	No	Yes	Yes	No	No	Yes	No	No	Yes	No	No	No	No	No	Yes	Yes	Yes	Yes	No	No	No	Yes	No	No	No	No	Yes	Yes	No	Yes	No	No
431	No	Yes	No	comprehensive care of all patients	prevention, screening, education and patient follow-up	patient orientation in the healthcare system	1 = Strongly Disagree	1 = Strongly Disagree	1 = Strongly Disagree	1 = Strongly Disagree	1 = Strongly Disagree	1 = Strongly Disagree	1 = Strongly Disagree	Diagnostic, treatment	Yes	No	Yes	Yes	Yes	Yes	Yes	No	Yes	No	No	Yes	Yes	Yes	Yes	Yes	Yes	No	Yes	Yes	Yes	Yes	Yes	Yes	Yes	Yes	Yes	No	Yes	Yes	Yes	Yes	Yes	Yes	No
432	No	Yes	No	First resort	Follow up	Accompaniement	4 = Strongly Agree	4 = Strongly Agree	4 = Strongly Agree	4 = Strongly Agree	4 = Strongly Agree	4 = Strongly Agree	3 = Agree	Patient follow up	Yes	No	No	No	No	Yes	No	No	Yes	No	Yes	Yes	No	No	No	No	Yes	Yes	No	Yes	Yes	No	No	Yes	No	No	No	No	No	Yes	No	Yes	Yes	No	No
433	No	Yes	No	Prevent and educate	Treat and cure	Accompany humanize help	4 = Strongly Agree	3 = Agree	4 = Strongly Agree	4 = Strongly Agree	3 = Agree	3 = Agree	4 = Strongly Agree	Education to healthcare	Yes	No	No	No	Yes	Yes	Yes	Yes	Yes	Yes	Yes	Yes	No	Yes	No	No	Yes	No	No	Yes	Yes	No	No	No	No	Yes	Yes	No	No	Yes	Yes	Yes	Yes	Yes	Yes
434	No	Yes	No	Prevention	Population	Participation	3 = Agree	4 = Strongly Agree	4 = Strongly Agree	4 = Strongly Agree	3 = Agree	3 = Agree	3 = Agree	Prevention, screening	Yes	No	No	Yes	Yes	Yes	Yes	Yes	Yes	Yes	Yes	Yes	No	No	No	No	Yes	No	Yes	Yes	Yes	No	No	Yes	Yes	No	Yes	Yes	No	Yes	No	Yes	Yes	Yes	Yes
435	No	Yes	No	kindness	well treated	to take care	2 = Disagree	3 = Agree	4 = Strongly Agree	4 = Strongly Agree	4 = Strongly Agree	3 = Agree	2 = Disagree	Prevention, screening	Yes	Yes	Yes	No	No	Yes	No	No	Yes	No	Yes	No	No	No	No	No	Yes	No	Yes	Yes	Yes	Yes	No	No	Yes	No	No	No	Yes	No	Yes	Yes	Yes	Yes	No
436	No	Yes	No	Welcome	Listen	Observation	3 = Agree	4 = Strongly Agree	4 = Strongly Agree	4 = Strongly Agree	4 = Strongly Agree	4 = Strongly Agree	2 = Disagree	Orientation in the healthcare system	Yes	No	Yes	Yes	No	Yes	Yes	Yes	Yes	No	Yes	Yes	Yes	Yes	No	No	Yes	No	No	Yes	Yes	No	No	Yes	Yes	No	No	Yes	Yes	Yes	Yes	Yes	Yes	Yes	Yes
437	No	No	No	the basic care to which every individual is entitled			2 = Disagree	2 = Disagree	4 = Strongly Agree	4 = Strongly Agree	2 = Disagree	2 = Disagree	2 = Disagree	Patient follow up	Yes	No	Yes	Yes	Yes	Yes	No	No	No	No	Yes	No	No	No	No	No	Yes	No	No	Yes	No	No	No	Yes	No	Yes	No	Yes	No	Yes	No	Yes	No	No	No
438	No	Yes	No	prevention	health promotion	team work	2 = Disagree	4 = Strongly Agree	4 = Strongly Agree	4 = Strongly Agree	4 = Strongly Agree	4 = Strongly Agree	2 = Disagree	Prevention, screening	No	No	No	No	No	Yes	No	No	Yes	No	No	No	No	Yes	No	No	No	No	No	Yes	Yes	No	No	No	No	No	No	No	No	No	No	No	Yes	Yes	Yes
439	No	Yes	No	1st resort	Generalist	Prevention / screening	3 = Agree	4 = Strongly Agree	4 = Strongly Agree	4 = Strongly Agree	4 = Strongly Agree	4 = Strongly Agree	4 = Strongly Agree	Patient follow up	No	No	No	No	No	Yes	No	No	Yes	No	No	Yes	No	No	No	No	No	No	No	Yes	Yes	No	No	No	No	No	No	Yes	No	Yes	No	Yes	Yes	Yes	No
440	No	Yes	No	Prevention	Multidisciplinary team	Care	4 = Strongly Agree	3 = Agree	4 = Strongly Agree	4 = Strongly Agree	4 = Strongly Agree	4 = Strongly Agree	2 = Disagree	Diagnostic, treatment	No	No	No	No	Yes	Yes	Yes	No	Yes	No	No	No	No	No	No	No	Yes	Yes	No	Yes	Yes	No	No	No	No	No	No	No	No	No	Yes	No	Yes	Yes	No
441	No	Yes	No	essential	hospital and non-hospital		3 = Agree	4 = Strongly Agree	4 = Strongly Agree	4 = Strongly Agree	4 = Strongly Agree	2 = Disagree	2 = Disagree	Prevention, screening	No	Yes	No	Yes	Yes	Yes	Yes	Yes	Yes	Yes	Yes	Yes	Yes	Yes	Yes	Yes	Yes	No	Yes	Yes	Yes	Yes	Yes	Yes	Yes	Yes	No	Yes	Yes	Yes	Yes	Yes	Yes	No	No
442	No	Yes	No	Speed	Ease	Accessibility	4 = Strongly Agree	4 = Strongly Agree	4 = Strongly Agree	4 = Strongly Agree	4 = Strongly Agree	4 = Strongly Agree	4 = Strongly Agree	Education to healthcare	Yes	Yes	No	No	Yes	Yes	Yes	No	Yes	No	No	Yes	No	Yes	No	No	Yes	Yes	No	Yes	Yes	Yes	No	No	No	No	No	No	No	Yes	No	Yes	Yes	No	No
443	No	Yes	No	Supported	multidisciplinary	for everyone	3 = Agree	3 = Agree	4 = Strongly Agree	4 = Strongly Agree	4 = Strongly Agree	4 = Strongly Agree	4 = Strongly Agree	Education to healthcare	Yes	Yes	No	No	Yes	Yes	Yes	Yes	Yes	No	No	Yes	No	Yes	No	No	Yes	Yes	No	Yes	Yes	No	No	Yes	No	No	No	Yes	No	Yes	No	No	No	No	No
444	No	Yes	No	city	cooperation	prevention	4 = Strongly Agree	4 = Strongly Agree	4 = Strongly Agree	4 = Strongly Agree	4 = Strongly Agree	4 = Strongly Agree	4 = Strongly Agree	Education to healthcare	Yes	Yes	Yes	No	No	Yes	Yes	Yes	Yes	No	Yes	Yes	No	No	No	No	Yes	Yes	No	Yes	Yes	No	No	Yes	No	Yes	No	Yes	No	Yes	No	Yes	Yes	No	No
445	No	Yes	No	Kindness	Accompaniement	Prevention	3 = Agree	4 = Strongly Agree	4 = Strongly Agree	4 = Strongly Agree	4 = Strongly Agree	4 = Strongly Agree	3 = Agree	Education to healthcare	Yes	Yes	Yes	Yes	Yes	Yes	Yes	Yes	Yes	Yes	Yes	Yes	Yes	Yes	Yes	Yes	Yes	Yes	Yes	Yes	Yes	No	No	No	No	Yes	No	Yes	No	Yes	No	Yes	Yes	Yes	Yes
446	No	Yes	No	Access for all	health education	Patient support	4 = Strongly Agree	4 = Strongly Agree	4 = Strongly Agree	4 = Strongly Agree	4 = Strongly Agree	4 = Strongly Agree	4 = Strongly Agree	Education to healthcare	Yes	No	No	No	No	Yes	Yes	Yes	Yes	No	Yes	Yes	No	Yes	No	No	Yes	Yes	No	Yes	Yes	No	No	No	Yes	No	Yes	Yes	No	Yes	No	Yes	Yes	No	Yes
447	No	Yes	No	hygiene	Comfort	Vital	4 = Strongly Agree	4 = Strongly Agree	4 = Strongly Agree	4 = Strongly Agree	4 = Strongly Agree	4 = Strongly Agree	4 = Strongly Agree	Prevention, screening	Yes	No	Yes	Yes	Yes	Yes	Yes	Yes	Yes	Yes	Yes	Yes	Yes	Yes	No	Yes	Yes	No	Yes	Yes	Yes	No	No	Yes	Yes	Yes	Yes	Yes	Yes	Yes	Yes	Yes	Yes	Yes	Yes
448	No	Yes	Yes	City	Generalist	Proximity	4 = Strongly Agree	3 = Agree	4 = Strongly Agree	4 = Strongly Agree	4 = Strongly Agree	4 = Strongly Agree	3 = Agree	Orientation in the healthcare system	Yes	No	Yes	No	No	Yes	Yes	No	Yes	No	No	Yes	No	Yes	No	No	Yes	Yes	No	Yes	Yes	No	No	No	No	No	No	No	No	Yes	No	No	Yes	No	No
449	No	Yes	No	Health care access	Prevention	Education	4 = Strongly Agree	3 = Agree	4 = Strongly Agree	4 = Strongly Agree	4 = Strongly Agree	4 = Strongly Agree	4 = Strongly Agree	Education to healthcare	Yes	No	No	Yes	Yes	Yes	No	Yes	Yes	Yes	Yes	Yes	Yes	Yes	No	No	Yes	No	No	Yes	Yes	No	No	Yes	Yes	Yes	Yes	Yes	No	Yes	No	Yes	Yes	Yes	Yes
450	No	Yes	No	Facility	information	aid	3 = Agree	1 = Strongly Disagree	3 = Agree	4 = Strongly Agree	2 = Disagree	3 = Agree	2 = Disagree	Education to healthcare	Yes	No	Yes	Yes	Yes	Yes	Yes	Yes	Yes	Yes	Yes	Yes	Yes	Yes	No	Yes	Yes	No	Yes	Yes	Yes	No	No	Yes	No	Yes	Yes	Yes	No	Yes	Yes	Yes	Yes	Yes	Yes
451	No	Yes	No	Health	Prevention	Everyone	2 = Disagree	3 = Agree	4 = Strongly Agree	4 = Strongly Agree	3 = Agree	3 = Agree	2 = Disagree	Education to healthcare	Yes	No	Yes	No	Yes	Yes	Yes	Yes	Yes	No	Yes	Yes	No	Yes	No	No	Yes	No	No	Yes	Yes	No	No	Yes	No	Yes	Yes	Yes	No	Yes	No	Yes	Yes	No	Yes
452	No	Yes	No	Hygiene care	Wellness treatments	Care	3 = Agree	4 = Strongly Agree	4 = Strongly Agree	4 = Strongly Agree	4 = Strongly Agree	4 = Strongly Agree	4 = Strongly Agree	Drug dispensing and administration	Yes	No	No	No	No	Yes	Yes	Yes	Yes	No	No	No	No	No	No	No	Yes	Yes	No	Yes	Yes	No	No	No	No	No	Yes	No	No	Yes	No	Yes	Yes	Yes	Yes
453	No	Yes	No	Proximity	Crew	Accompaniement	3 = Agree	3 = Agree	4 = Strongly Agree	4 = Strongly Agree	3 = Agree	4 = Strongly Agree	3 = Agree	Education to healthcare	Yes	No	Yes	No	Yes	Yes	Yes	No	Yes	No	No	Yes	No	Yes	No	No	Yes	Yes	No	Yes	Yes	Yes	No	No	No	No	No	No	No	No	No	Yes	Yes	Yes	Yes
454	No	Yes	No	Hygiene	Food	affectivity	1 = Strongly Disagree	1 = Strongly Disagree	1 = Strongly Disagree	3 = Agree	3 = Agree	3 = Agree	3 = Agree	Education to healthcare	Yes	No	No	No	No	Yes	No	Yes	Yes	No	Yes	No	Yes	No	No	No	No	No	Yes	Yes	Yes	No	No	No	Yes	No	No	Yes	Yes	Yes	Yes	Yes	No	No	No
455	No	Yes	No	access to all	prevention		1 = Strongly Disagree	4 = Strongly Agree	4 = Strongly Agree	4 = Strongly Agree	4 = Strongly Agree	4 = Strongly Agree	1 = Strongly Disagree	Education to healthcare	Yes	Yes	No	Yes	Yes	Yes	Yes	Yes	Yes	No	Yes	Yes	No	Yes	No	No	Yes	No	Yes	No	Yes	No	No	No	No	No	No	No	No	Yes	No	Yes	No	Yes	Yes
456	No	Yes	No	prevention	dispensary	education	3 = Agree	3 = Agree	4 = Strongly Agree	4 = Strongly Agree	4 = Strongly Agree	3 = Agree	3 = Agree	Diagnostic, treatment	Yes	No	Yes	No	Yes	Yes	Yes	Yes	Yes	No	No	Yes	No	No	No	Yes	Yes	No	No	Yes	Yes	No	No	Yes	No	Yes	No	Yes	No	Yes	Yes	Yes	Yes	Yes	No
457	No	Yes	No	Care	Base	Relief	3 = Agree	3 = Agree	3 = Agree	3 = Agree	4 = Strongly Agree	3 = Agree	3 = Agree	Prevention, screening	No	No	No	No	No	Yes	No	No	Yes	No	Yes	No	No	No	No	No	Yes	No	No	Yes	Yes	No	No	Yes	No	No	No	No	No	Yes	No	Yes	No	Yes	Yes
458	No	Yes	No	City	Medical monitoring	First Responder	4 = Strongly Agree	4 = Strongly Agree	4 = Strongly Agree	4 = Strongly Agree	4 = Strongly Agree	4 = Strongly Agree	4 = Strongly Agree	Education to healthcare	Yes	Yes	Yes	No	Yes	Yes	Yes	Yes	Yes	Yes	Yes	Yes	Yes	Yes	Yes	No	Yes	Yes	No	Yes	Yes	Yes	Yes	No	No	No	No	No	Yes	Yes	Yes	No	Yes	Yes	Yes
459	No	No	No	Prevention	Organization	Education	4 = Strongly Agree	3 = Agree	4 = Strongly Agree	4 = Strongly Agree	4 = Strongly Agree	4 = Strongly Agree	4 = Strongly Agree	Prevention, screening	No	No	No	Yes	No	Yes	Yes	Yes	Yes	No	No	No	No	No	Yes	No	Yes	No	Yes	Yes	Yes	No	No	No	Yes	Yes	Yes	Yes	No	Yes	Yes	Yes	Yes	Yes	Yes
460	No	Yes	No	Need	Essential	First	3 = Agree	3 = Agree	4 = Strongly Agree	4 = Strongly Agree	4 = Strongly Agree	4 = Strongly Agree	4 = Strongly Agree	Education to healthcare	No	No	No	No	Yes	Yes	No	No	Yes	No	No	Yes	No	Yes	No	No	Yes	No	No	No	Yes	No	No	Yes	No	No	No	Yes	No	Yes	No	No	No	Yes	No
461	No	No	No	Prevention	Education	Care	1 = Strongly Disagree	2 = Disagree	4 = Strongly Agree	4 = Strongly Agree	4 = Strongly Agree	2 = Disagree	1 = Strongly Disagree	Education to healthcare	Yes	No	No	Yes	Yes	Yes	Yes	Yes	Yes	Yes	Yes	Yes	No	Yes	No	No	Yes	No	No	Yes	Yes	No	No	Yes	No	Yes	No	Yes	No	Yes	No	No	Yes	Yes	No
462	No	No	No	Prevention	Accompaniement	Doctor	4 = Strongly Agree	3 = Agree	4 = Strongly Agree	4 = Strongly Agree	4 = Strongly Agree	4 = Strongly Agree	3 = Agree	Orientation in the healthcare system	Yes	No	No	No	No	Yes	No	Yes	Yes	No	Yes	Yes	No	No	No	No	Yes	No	No	Yes	No	No	No	Yes	No	No	No	Yes	No	Yes	No	Yes	Yes	Yes	No
463	No	Yes	No	Proximity	Trust	Ease	3 = Agree	4 = Strongly Agree	4 = Strongly Agree	4 = Strongly Agree	4 = Strongly Agree	4 = Strongly Agree	4 = Strongly Agree	Education to healthcare	Yes	No	Yes	No	Yes	Yes	Yes	No	Yes	No	Yes	Yes	No	No	No	Yes	Yes	Yes	Yes	Yes	No	Yes	No	Yes	Yes	No	No	Yes	No	Yes	Yes	No	Yes	Yes	Yes
464	No	Yes	No	Prevention	ETP	Health	2 = Disagree	3 = Agree	4 = Strongly Agree	4 = Strongly Agree	3 = Agree	4 = Strongly Agree	2 = Disagree	Education to healthcare	No	No	Yes	Yes	Yes	Yes	Yes	Yes	Yes	No	Yes	Yes	No	No	No	No	Yes	No	No	Yes	Yes	Yes	No	No	No	Yes	Yes	Yes	No	Yes	No	Yes	Yes	No	Yes
465	No	Yes	No	Overall	Prevention	Base	3 = Agree	3 = Agree	4 = Strongly Agree	4 = Strongly Agree	3 = Agree	3 = Agree	3 = Agree	Prevention, screening	No	No	No	No	Yes	Yes	No	Yes	Yes	Yes	No	Yes	No	Yes	No	No	Yes	No	No	Yes	Yes	No	No	Yes	No	Yes	No	Yes	No	Yes	No	Yes	Yes	No	Yes
466	No	Yes	No	Accessibility	Prevention	Physical and psychological	2 = Disagree	4 = Strongly Agree	4 = Strongly Agree	4 = Strongly Agree	3 = Agree	3 = Agree	3 = Agree	Prevention, screening	Yes	No	No	Yes	Yes	Yes	No	Yes	Yes	No	Yes	Yes	No	No	No	No	Yes	No	Yes	Yes	No	No	No	No	Yes	No	No	No	No	Yes	Yes	Yes	Yes	Yes	Yes
467	No	Yes	No	Prevention	Listen	Synthesis	2 = Disagree	2 = Disagree	4 = Strongly Agree	4 = Strongly Agree	4 = Strongly Agree	4 = Strongly Agree	2 = Disagree	Prevention, screening	Yes	No	No	Yes	Yes	Yes	No	Yes	Yes	Yes	No	Yes	Yes	Yes	Yes	No	Yes	Yes	No	Yes	Yes	Yes	Yes	Yes	No	Yes	Yes	Yes	No	Yes	No	Yes	Yes	Yes	Yes
468	No	Yes	Yes	Primary care	Coordinated exercises	Inter professional	4 = Strongly Agree	4 = Strongly Agree	4 = Strongly Agree	4 = Strongly Agree	3 = Agree	4 = Strongly Agree	4 = Strongly Agree	Patient follow up	No	No	No	No	No	Yes	No	No	Yes	No	No	Yes	No	No	No	No	No	No	No	Yes	Yes	No	No	No	No	No	No	No	No	No	No	No	Yes	No	No
469	No	Yes	No	Prevention	health	public	2 = Disagree	3 = Agree	4 = Strongly Agree	4 = Strongly Agree	3 = Agree	4 = Strongly Agree	2 = Disagree	Prevention, screening	No	No	Yes	No	No	Yes	No	Yes	Yes	No	No	No	No	Yes	No	No	No	No	No	Yes	Yes	No	No	Yes	No	No	No	Yes	No	Yes	No	Yes	No	Yes	Yes
470	No	Yes	No	Prevention	Overall well-being	Listen	3 = Agree	4 = Strongly Agree	4 = Strongly Agree	3 = Agree	3 = Agree	3 = Agree	3 = Agree	Prevention, screening	No	Yes	Yes	No	No	Yes	No	No	Yes	No	No	No	No	No	No	Yes	Yes	Yes	Yes	No	Yes	No	No	No	Yes	Yes	Yes	Yes	Yes	Yes	Yes	Yes	Yes	No	Yes
471	No	Yes	No	Relational	Nursing	Vaccine	3 = Agree	3 = Agree	4 = Strongly Agree	4 = Strongly Agree	1 = Strongly Disagree	3 = Agree	4 = Strongly Agree	Education to healthcare	Yes	No	No	No	Yes	Yes	No	No	Yes	No	Yes	Yes	Yes	Yes	No	Yes	Yes	No	Yes	Yes	Yes	Yes	No	Yes	No	No	No	Yes	Yes	Yes	Yes	Yes	Yes	Yes	Yes
472	No	Yes	No	Prevention	Health recovery	Holistic	2 = Disagree	4 = Strongly Agree	4 = Strongly Agree	4 = Strongly Agree	4 = Strongly Agree	2 = Disagree	4 = Strongly Agree	Prevention, screening	No	No	No	Yes	Yes	Yes	Yes	Yes	Yes	Yes	Yes	Yes	No	No	No	No	Yes	No	No	Yes	No	No	No	No	Yes	Yes	Yes	Yes	Yes	Yes	No	No	Yes	No	Yes
473	No	Yes	No	Precariousness	Basic care	Affordable	3 = Agree	3 = Agree	4 = Strongly Agree	4 = Strongly Agree	4 = Strongly Agree	4 = Strongly Agree	3 = Agree	Prevention, screening	No	No	Yes	No	No	Yes	No	No	Yes	No	No	No	No	No	No	No	No	No	No	Yes	Yes	No	No	Yes	No	No	No	No	No	Yes	No	No	Yes	No	No
474	No	Yes	No	Health	Prevention	Professional	4 = Strongly Agree	4 = Strongly Agree	4 = Strongly Agree	4 = Strongly Agree	4 = Strongly Agree	4 = Strongly Agree	4 = Strongly Agree	Diagnostic, treatment	Yes	Yes	Yes	Yes	Yes	Yes	Yes	Yes	Yes	Yes	Yes	Yes	Yes	Yes	Yes	Yes	Yes	No	Yes	Yes	Yes	Yes	Yes	Yes	Yes	Yes	Yes	Yes	Yes	Yes	Yes	Yes	Yes	Yes	Yes
475	No	Yes	No	Promotion & Prevention	Curative care	Body mind Wholeness	3 = Agree	3 = Agree	3 = Agree	4 = Strongly Agree	3 = Agree	3 = Agree	3 = Agree	Education to healthcare	Yes	No	Yes	Yes	Yes	Yes	No	Yes	Yes	Yes	Yes	Yes	Yes	Yes	No	No	Yes	No	No	Yes	Yes	No	No	Yes	Yes	Yes	No	Yes	Yes	Yes	Yes	Yes	Yes	Yes	Yes
476	No	Yes	No	Prevention	Education	Base	3 = Agree	3 = Agree	4 = Strongly Agree	4 = Strongly Agree	3 = Agree	3 = Agree	2 = Disagree	Prevention, screening	Yes	Yes	No	Yes	Yes	Yes	Yes	Yes	Yes	Yes	Yes	Yes	Yes	Yes	Yes	Yes	Yes	Yes	Yes	Yes	Yes	No	No	Yes	Yes	Yes	No	Yes	No	Yes	No	Yes	Yes	Yes	Yes
477	No	Yes	No	prevention	screening	diagnostic	4 = Strongly Agree	4 = Strongly Agree	4 = Strongly Agree	4 = Strongly Agree	4 = Strongly Agree	4 = Strongly Agree	4 = Strongly Agree	Education to healthcare	No	No	No	Yes	Yes	Yes	Yes	Yes	Yes	Yes	Yes	Yes	Yes	Yes	Yes	No	Yes	No	No	Yes	Yes	Yes	Yes	Yes	No	No	No	No	No	Yes	No	Yes	Yes	Yes	Yes
478	No	Yes	No	Proximity	Crew	Global patient care	4 = Strongly Agree	4 = Strongly Agree	4 = Strongly Agree	4 = Strongly Agree	4 = Strongly Agree	4 = Strongly Agree	4 = Strongly Agree	Patient follow up	Yes	Yes	Yes	No	Yes	Yes	Yes	No	Yes	No	No	Yes	No	Yes	Yes	Yes	Yes	Yes	No	Yes	Yes	Yes	Yes	Yes	No	No	No	No	No	Yes	Yes	No	Yes	Yes	No
479	No	Yes	Yes	prevention	vaccination	screening	2 = Disagree	4 = Strongly Agree	4 = Strongly Agree	4 = Strongly Agree	3 = Agree	3 = Agree	2 = Disagree	Education to healthcare	Yes	No	Yes	Yes	Yes	Yes	Yes	Yes	Yes	Yes	Yes	Yes	No	Yes	Yes	No	Yes	Yes	No	Yes	Yes	No	Yes	Yes	No	Yes	Yes	Yes	No	Yes	No	Yes	Yes	Yes	Yes
480	No	Yes	No	Liberal	Patient	Residence	4 = Strongly Agree	3 = Agree	4 = Strongly Agree	4 = Strongly Agree	4 = Strongly Agree	4 = Strongly Agree	3 = Agree	Orientation in the healthcare system	Yes	No	No	No	No	Yes	Yes	No	Yes	No	No	Yes	Yes	No	No	No	No	No	No	Yes	Yes	No	Yes	No	No	No	No	No	No	No	Yes	No	Yes	Yes	No
481	No	Yes	No	Essentials	City	Hospital	4 = Strongly Agree	4 = Strongly Agree	4 = Strongly Agree	4 = Strongly Agree	4 = Strongly Agree	4 = Strongly Agree	4 = Strongly Agree	Patient follow up	No	No	No	Yes	Yes	Yes	No	Yes	Yes	Yes	Yes	Yes	Yes	Yes	Yes	Yes	Yes	Yes	Yes	Yes	Yes	Yes	No	Yes	Yes	Yes	No	Yes	Yes	Yes	No	Yes	Yes	No	Yes
482	No	No	No	Basement	Acts	Base	3 = Agree	2 = Disagree	4 = Strongly Agree	3 = Agree	3 = Agree	3 = Agree	2 = Disagree	Prevention, screening	No	No	No	No	No	No	No	Yes	Yes	No	Yes	No	No	No	No	No	Yes	No	No	No	Yes	No	No	No	No	Yes	No	Yes	No	Yes	No	Yes	Yes	No	Yes
483	No	Yes	No	Accessible	Proximity	Alliance	2 = Disagree	2 = Disagree	4 = Strongly Agree	4 = Strongly Agree	3 = Agree	4 = Strongly Agree	2 = Disagree	Patient follow up	Yes	No	Yes	No	No	Yes	Yes	No	Yes	No	Yes	No	Yes	Yes	No	No	Yes	No	No	Yes	Yes	Yes	No	Yes	No	No	No	No	Yes	No	Yes	Yes	Yes	Yes	No
484	No	Yes	No	Prevention	Multiple professional	Quality improvement	3 = Agree	3 = Agree	4 = Strongly Agree	4 = Strongly Agree	4 = Strongly Agree	4 = Strongly Agree	3 = Agree	Prevention, screening	No	No	Yes	No	No	Yes	No	No	Yes	No	No	Yes	No	No	No	No	No	No	No	Yes	Yes	No	No	No	No	No	No	No	No	No	Yes	No	Yes	Yes	No
485	No	Yes	No	Prevention	Proximity	Precariousness	4 = Strongly Agree	4 = Strongly Agree	4 = Strongly Agree	4 = Strongly Agree	4 = Strongly Agree	4 = Strongly Agree	4 = Strongly Agree	Prevention, screening	Yes	Yes	Yes	Yes	Yes	Yes	Yes	Yes	Yes	Yes	Yes	Yes	Yes	Yes	Yes	Yes	Yes	Yes	Yes	Yes	Yes	Yes	Yes	Yes	Yes	Yes	Yes	Yes	Yes	Yes	Yes	Yes	Yes	Yes	Yes
486	No	Yes	No	Prevention	Education	Screening	4 = Strongly Agree	4 = Strongly Agree	4 = Strongly Agree	4 = Strongly Agree	4 = Strongly Agree	4 = Strongly Agree	1 = Strongly Disagree	Education to healthcare	Yes	No	No	No	No	Yes	Yes	No	No	No	Yes	No	No	No	No	No	Yes	No	No	Yes	Yes	No	No	No	No	No	No	Yes	No	Yes	No	No	Yes	Yes	Yes
487	No	Yes	No	medicine city	Home Care	First health actors in contact with the population	3 = Agree	3 = Agree	3 = Agree	3 = Agree	3 = Agree	3 = Agree	3 = Agree	Education to healthcare	Yes	Yes	Yes	No	Yes	Yes	Yes	Yes	Yes	No	Yes	Yes	No	Yes	Yes	No	Yes	Yes	No	Yes	Yes	No	Yes	No	No	Yes	Yes	Yes	Yes	Yes	Yes	Yes	Yes	No	Yes
488	No	Yes	No	essestial	vital	base	3 = Agree	2 = Disagree	4 = Strongly Agree	4 = Strongly Agree	2 = Disagree	3 = Agree	3 = Agree	Education to healthcare	No	No	No	No	No	Yes	No	Yes	Yes	No	Yes	No	No	No	No	No	No	No	No	No	Yes	No	No	No	No	Yes	Yes	Yes	No	Yes	No	Yes	Yes	No	Yes
489	No	Yes	No	Proximity	Globality	Pluriprofessionality	4 = Strongly Agree	4 = Strongly Agree	4 = Strongly Agree	4 = Strongly Agree	4 = Strongly Agree	4 = Strongly Agree	4 = Strongly Agree	Education to healthcare	Yes	Yes	Yes	Yes	Yes	Yes	Yes	Yes	Yes	Yes	Yes	Yes	Yes	Yes	Yes	Yes	Yes	Yes	Yes	Yes	Yes	Yes	Yes	Yes	Yes	Yes	Yes	Yes	Yes	Yes	Yes	Yes	Yes	Yes	Yes
490	No	Yes	No	Prevention	Accompaniement	Clinical	3 = Agree	4 = Strongly Agree	4 = Strongly Agree	4 = Strongly Agree	3 = Agree	4 = Strongly Agree	4 = Strongly Agree	Patient follow up	Yes	No	Yes	No	No	Yes	Yes	No	Yes	No	No	Yes	No	No	No	No	No	Yes	No	Yes	Yes	No	No	No	No	No	Yes	No	No	No	No	No	Yes	No	Yes
491	No	Yes	No	Primary care			4 = Strongly Agree	4 = Strongly Agree	4 = Strongly Agree	4 = Strongly Agree	4 = Strongly Agree	4 = Strongly Agree	4 = Strongly Agree	Prevention, screening	No	No	No	No	Yes	Yes	Yes	No	Yes	No	Yes	Yes	Yes	No	No	No	No	No	No	Yes	Yes	Yes	Yes	Yes	No	No	Yes	No	Yes	No	Yes	Yes	Yes	No	No
492	No	Yes	No	Tracking	Prevention	Accompaniement	2 = Disagree	3 = Agree	3 = Agree	4 = Strongly Agree	2 = Disagree	3 = Agree	2 = Disagree	Education to healthcare	Yes	No	Yes	No	Yes	Yes	Yes	Yes	Yes	No	Yes	Yes	No	Yes	No	No	Yes	No	No	Yes	Yes	No	No	Yes	No	No	No	Yes	No	Yes	No	Yes	Yes	No	Yes
493	No	Yes	No	prevention	accessible to all	simple	3 = Agree	4 = Strongly Agree	4 = Strongly Agree	4 = Strongly Agree	4 = Strongly Agree	3 = Agree	3 = Agree	Education to healthcare	Yes	Yes	Yes	No	Yes	Yes	No	Yes	Yes	Yes	Yes	Yes	No	Yes	No	Yes	Yes	Yes	Yes	Yes	Yes	No	No	Yes	Yes	Yes	No	Yes	Yes	Yes	Yes	Yes	Yes	No	Yes
494	No	Yes	No	physical	Mental	Social	4 = Strongly Agree	4 = Strongly Agree	4 = Strongly Agree	4 = Strongly Agree	4 = Strongly Agree	4 = Strongly Agree	4 = Strongly Agree	Prevention, screening	No	No	Yes	No	No	Yes	No	Yes	Yes	No	Yes	No	Yes	Yes	No	No	Yes	No	No	Yes	Yes	No	No	Yes	No	Yes	No	Yes	No	Yes	No	Yes	Yes	Yes	Yes
495	No	No	No	Accessible	Currents	"Easy" diagnosis	3 = Agree	3 = Agree	3 = Agree	3 = Agree	3 = Agree	3 = Agree	3 = Agree	Prevention, screening	Yes	No	Yes	Yes	Yes	Yes	Yes	Yes	Yes	Yes	Yes	Yes	No	No	No	Yes	Yes	No	Yes	Yes	Yes	Yes	No	No	Yes	Yes	No	Yes	Yes	Yes	Yes	Yes	Yes	Yes	Yes
496	No	Yes	No	Need	Organization	Health	1 = Strongly Disagree	3 = Agree	4 = Strongly Agree	4 = Strongly Agree	4 = Strongly Agree	4 = Strongly Agree	3 = Agree	Education to healthcare	Yes	Yes	Yes	Yes	Yes	Yes	Yes	Yes	Yes	Yes	Yes	Yes	Yes	Yes	Yes	Yes	Yes	Yes	Yes	Yes	Yes	Yes	No	Yes	Yes	Yes	Yes	Yes	Yes	Yes	Yes	Yes	Yes	Yes	Yes
497	No	Yes	Yes	city	liberal professionals	follow up	4 = Strongly Agree	4 = Strongly Agree	4 = Strongly Agree	4 = Strongly Agree	4 = Strongly Agree	4 = Strongly Agree	4 = Strongly Agree	Orientation in the healthcare system	Yes	No	No	No	Yes	Yes	Yes	No	Yes	No	No	Yes	No	No	No	No	Yes	No	No	Yes	Yes	Yes	No	Yes	No	No	Yes	Yes	Yes	No	Yes	No	Yes	No	No
498	No	Yes	No	Proximity	Ease	Efficiency	4 = Strongly Agree	4 = Strongly Agree	4 = Strongly Agree	4 = Strongly Agree	4 = Strongly Agree	4 = Strongly Agree	4 = Strongly Agree	Prevention, screening	No	No	Yes	No	Yes	Yes	Yes	No	Yes	No	No	Yes	No	Yes	No	No	Yes	No	No	Yes	Yes	No	No	Yes	No	No	Yes	No	Yes	Yes	No	No	Yes	No	No
499	No	Yes	No	Patient education	Prevention	Accompaniement	3 = Agree	3 = Agree	4 = Strongly Agree	4 = Strongly Agree	4 = Strongly Agree	4 = Strongly Agree	4 = Strongly Agree	Patient follow up	Yes	No	No	No	No	Yes	Yes	No	Yes	No	No	Yes	No	No	No	No	No	No	No	Yes	Yes	No	No	No	No	No	No	No	No	No	No	Yes	Yes	Yes	No
500	No	Yes	Yes	Essential	globality	equity	4 = Strongly Agree	4 = Strongly Agree	4 = Strongly Agree	4 = Strongly Agree	4 = Strongly Agree	4 = Strongly Agree	4 = Strongly Agree	Education to healthcare	No	No	Yes	No	No	Yes	No	No	Yes	No	No	Yes	No	No	No	No	No	No	No	Yes	Yes	No	No	Yes	No	No	No	Yes	Yes	Yes	Yes	Yes	Yes	Yes	Yes
501	No	Yes	No	Psychological support	Efficiency	Relativization	4 = Strongly Agree	1 = Strongly Disagree	4 = Strongly Agree	4 = Strongly Agree	3 = Agree	4 = Strongly Agree	4 = Strongly Agree	Patient follow up	Yes	No	No	No	Yes	Yes	No	No	Yes	No	No	No	Yes	Yes	No	Yes	No	No	No	Yes	Yes	No	No	Yes	Yes	No	No	Yes	Yes	Yes	Yes	Yes	Yes	Yes	No
502	No	Yes	No	emergency	delay	prevention	4 = Strongly Agree	4 = Strongly Agree	4 = Strongly Agree	4 = Strongly Agree	4 = Strongly Agree	3 = Agree	4 = Strongly Agree	Prevention, screening	Yes	No	Yes	No	Yes	No	No	Yes	Yes	No	Yes	Yes	No	No	No	No	No	No	No	Yes	Yes	No	No	Yes	No	Yes	No	Yes	No	Yes	No	Yes	Yes	Yes	No
503	No	Yes	No	Essestial	Prevention	Surveillance	3 = Agree	3 = Agree	4 = Strongly Agree	3 = Agree	3 = Agree	3 = Agree	2 = Disagree	Prevention, screening	No	No	No	No	Yes	Yes	Yes	Yes	Yes	No	Yes	Yes	Yes	Yes	No	No	No	No	No	Yes	Yes	No	No	No	No	No	No	Yes	No	Yes	No	No	Yes	No	No
504	No	Yes	No	Hygiene	Education	Control	4 = Strongly Agree	3 = Agree	4 = Strongly Agree	4 = Strongly Agree	4 = Strongly Agree	4 = Strongly Agree	2 = Disagree	Prevention, screening	No	No	No	No	Yes	Yes	No	No	Yes	No	No	No	No	No	No	No	No	No	No	Yes	Yes	No	No	No	No	Yes	Yes	No	No	No	No	No	Yes	Yes	No
505	No	Yes	No	Prevention	Anticipation	Motivation	3 = Agree	3 = Agree	4 = Strongly Agree	4 = Strongly Agree	3 = Agree	4 = Strongly Agree	3 = Agree	Education to healthcare	Yes	No	Yes	Yes	Yes	Yes	Yes	Yes	Yes	Yes	Yes	Yes	No	Yes	No	No	Yes	No	No	Yes	Yes	No	No	No	No	Yes	Yes	Yes	No	Yes	No	Yes	Yes	Yes	No
506	No	Yes	Yes	proximity	trust	longitudinal	4 = Strongly Agree	4 = Strongly Agree	4 = Strongly Agree	4 = Strongly Agree	4 = Strongly Agree	4 = Strongly Agree	4 = Strongly Agree	Patient follow up	Yes	Yes	Yes	No	Yes	Yes	Yes	Yes	Yes	No	No	Yes	No	Yes	No	No	Yes	Yes	No	Yes	Yes	Yes	No	Yes	No	Yes	Yes	Yes	No	Yes	Yes	Yes	Yes	No	Yes
507	No	Yes	No	elementary	hygiene	aseptic	4 = Strongly Agree	3 = Agree	4 = Strongly Agree	4 = Strongly Agree	3 = Agree	4 = Strongly Agree	3 = Agree	Prevention, screening	No	No	No	Yes	Yes	Yes	Yes	Yes	Yes	Yes	Yes	No	Yes	Yes	No	No	Yes	No	Yes	Yes	Yes	Yes	No	Yes	Yes	Yes	Yes	Yes	Yes	Yes	Yes	Yes	Yes	Yes	Yes
508	No	Yes	No	Prevention	Equality	Strategy	1 = Strongly Disagree	2 = Disagree	4 = Strongly Agree	4 = Strongly Agree	3 = Agree	2 = Disagree	1 = Strongly Disagree	Prevention, screening	Yes	No	No	No	No	Yes	No	Yes	No	No	No	No	No	Yes	No	No	No	No	No	No	Yes	No	No	Yes	No	No	Yes	No	No	Yes	No	Yes	Yes	No	Yes
509	No	Yes	No	Idea	Collaboration	Crew	4 = Strongly Agree	4 = Strongly Agree	4 = Strongly Agree	4 = Strongly Agree	4 = Strongly Agree	4 = Strongly Agree	4 = Strongly Agree	Orientation in the healthcare system	Yes	Yes	Yes	Yes	No	Yes	Yes	Yes	Yes	Yes	Yes	Yes	Yes	Yes	Yes	Yes	Yes	Yes	Yes	Yes	Yes	Yes	Yes	Yes	Yes	Yes	Yes	Yes	Yes	Yes	Yes	Yes	Yes	Yes	Yes
510	No	Yes	No	Prevention	Education	Screening	3 = Agree	4 = Strongly Agree	4 = Strongly Agree	4 = Strongly Agree	3 = Agree	2 = Disagree	2 = Disagree	Prevention, screening	No	No	No	No	No	Yes	No	No	Yes	No	Yes	Yes	No	No	No	No	No	No	No	Yes	Yes	No	No	No	Yes	Yes	No	No	Yes	Yes	Yes	Yes	Yes	No	No
511	No	Yes	No	Essential	Essestial	The base	4 = Strongly Agree	2 = Disagree	4 = Strongly Agree	4 = Strongly Agree	2 = Disagree	3 = Agree	3 = Agree	Education to healthcare	No	No	No	No	No	Yes	No	No	Yes	No	Yes	No	No	No	No	No	Yes	No	No	Yes	Yes	No	No	No	No	No	No	No	No	Yes	No	Yes	No	Yes	Yes
512	No	Yes	No	Prevention	Education	Chronic	1 = Strongly Disagree	1 = Strongly Disagree	4 = Strongly Agree	4 = Strongly Agree	3 = Agree	4 = Strongly Agree	1 = Strongly Disagree	Education to healthcare	No	No	No	Yes	Yes	Yes	No	No	Yes	No	Yes	Yes	No	Yes	No	No	Yes	No	No	Yes	Yes	No	No	Yes	No	Yes	No	Yes	No	Yes	No	Yes	Yes	Yes	No
513	No	Yes	No	Henderson Basic Needs	Prevention	Meet the need for physical, mental and social well-being	1 = Strongly Disagree	1 = Strongly Disagree	4 = Strongly Agree	4 = Strongly Agree	3 = Agree	3 = Agree	2 = Disagree	Education to healthcare	Yes	No	No	No	Yes	Yes	No	Yes	Yes	No	Yes	No	No	Yes	No	Yes	Yes	No	No	Yes	Yes	No	No	Yes	No	Yes	No	Yes	No	Yes	No	Yes	Yes	Yes	Yes
514	No	Yes	No	initial access to healthcare	health referent	uncomplicated care	4 = Strongly Agree	3 = Agree	4 = Strongly Agree	4 = Strongly Agree	4 = Strongly Agree	3 = Agree	3 = Agree	Prevention, screening	No	No	No	No	Yes	No	No	No	Yes	Yes	Yes	No	No	No	No	No	Yes	No	No	Yes	Yes	No	No	No	Yes	Yes	No	Yes	Yes	Yes	Yes	Yes	No	No	No
515	No	Yes	No	Prevention	Education	Health	4 = Strongly Agree	2 = Disagree	4 = Strongly Agree	4 = Strongly Agree	4 = Strongly Agree	4 = Strongly Agree	4 = Strongly Agree	Diagnostic, treatment	No	No	No	No	Yes	Yes	Yes	Yes	Yes	No	Yes	Yes	Yes	Yes	No	No	Yes	No	No	Yes	Yes	No	No	Yes	No	No	Yes	Yes	Yes	Yes	No	Yes	Yes	Yes	Yes
516	No	Yes	No	passion	global support	first resort	4 = Strongly Agree	4 = Strongly Agree	4 = Strongly Agree	4 = Strongly Agree	4 = Strongly Agree	4 = Strongly Agree	4 = Strongly Agree	Patient follow up	Yes	Yes	Yes	No	Yes	Yes	Yes	No	Yes	No	No	Yes	Yes	No	No	No	Yes	No	No	Yes	Yes	No	No	Yes	No	Yes	Yes	Yes	No	Yes	Yes	Yes	Yes	No	Yes
517	No	Yes	No	Care	Prevention	Communication	1 = Strongly Disagree	2 = Disagree	4 = Strongly Agree	4 = Strongly Agree	3 = Agree	3 = Agree	1 = Strongly Disagree	Prevention, screening	No	No	No	No	Yes	Yes	No	Yes	Yes	No	Yes	Yes	No	No	No	No	Yes	No	No	Yes	Yes	No	No	Yes	No	Yes	No	Yes	No	Yes	No	Yes	Yes	Yes	Yes
518	No	Yes	No	global support	prevention	accompaniement	4 = Strongly Agree	3 = Agree	4 = Strongly Agree	4 = Strongly Agree	4 = Strongly Agree	4 = Strongly Agree	4 = Strongly Agree	Patient follow up	No	No	Yes	No	No	Yes	No	No	Yes	No	Yes	Yes	No	Yes	No	No	Yes	No	No	Yes	Yes	No	No	Yes	No	Yes	No	No	No	Yes	No	Yes	No	No	No
519	No	Yes	No	Prevention	health education	Sex education	2 = Disagree	4 = Strongly Agree	4 = Strongly Agree	4 = Strongly Agree	3 = Agree	2 = Disagree	2 = Disagree	Prevention, screening	Yes	No	Yes	No	Yes	Yes	Yes	Yes	Yes	No	Yes	Yes	No	No	No	No	Yes	No	No	Yes	Yes	No	No	Yes	No	Yes	Yes	Yes	Yes	Yes	Yes	Yes	Yes	Yes	Yes
520	No	Yes	No	first emergencies	bobology	without known pathology	2 = Disagree	4 = Strongly Agree	4 = Strongly Agree	4 = Strongly Agree	4 = Strongly Agree	2 = Disagree	2 = Disagree	Orientation in the healthcare system	No	No	No	No	No	Yes	No	Yes	Yes	No	No	Yes	No	No	No	No	No	No	No	Yes	Yes	No	No	No	No	No	No	No	No	Yes	No	No	Yes	No	Yes
521	No	Yes	No	coordination	pluripro	proximity	4 = Strongly Agree	4 = Strongly Agree	4 = Strongly Agree	4 = Strongly Agree	4 = Strongly Agree	4 = Strongly Agree	4 = Strongly Agree	Prevention, screening	Yes	No	No	No	Yes	Yes	Yes	No	Yes	No	No	Yes	No	Yes	No	Yes	Yes	No	No	Yes	Yes	No	Yes	No	No	No	No	No	No	No	Yes	Yes	Yes	No	No
522	No	Yes	No	prevention	education	promotion	2 = Disagree	3 = Agree	4 = Strongly Agree	4 = Strongly Agree	2 = Disagree	3 = Agree	2 = Disagree	Education to healthcare	No	No	No	No	Yes	No	No	Yes	Yes	No	Yes	Yes	No	No	No	No	Yes	No	No	Yes	No	No	No	No	No	No	No	No	No	Yes	No	Yes	Yes	Yes	Yes
523	No	Yes	No	proximity	accessibility	availablity	4 = Strongly Agree	4 = Strongly Agree	4 = Strongly Agree	4 = Strongly Agree	4 = Strongly Agree	4 = Strongly Agree	4 = Strongly Agree	Education to healthcare	Yes	No	Yes	Yes	Yes	Yes	Yes	Yes	Yes	Yes	Yes	Yes	Yes	Yes	No	Yes	Yes	Yes	Yes	Yes	Yes	Yes	Yes	Yes	Yes	Yes	Yes	Yes	Yes	Yes	Yes	Yes	Yes	Yes	Yes
524	No	Yes	No	Access to all patients	Basic support	Interprofessionality	4 = Strongly Agree	4 = Strongly Agree	4 = Strongly Agree	4 = Strongly Agree	3 = Agree	3 = Agree	4 = Strongly Agree	Prevention, screening	No	No	No	Yes	Yes	Yes	No	No	Yes	Yes	Yes	Yes	Yes	No	Yes	Yes	Yes	No	Yes	Yes	Yes	Yes	Yes	Yes	No	Yes	No	Yes	Yes	Yes	Yes	Yes	Yes	Yes	No
525	No	Yes	No	Direct accessibility for the patient	In the city	Health professionals	4 = Strongly Agree	4 = Strongly Agree	4 = Strongly Agree	4 = Strongly Agree	4 = Strongly Agree	4 = Strongly Agree	4 = Strongly Agree	Orientation in the healthcare system	Yes	No	No	No	Yes	Yes	Yes	Yes	Yes	No	No	Yes	No	Yes	No	No	Yes	Yes	No	Yes	Yes	No	No	Yes	No	No	Yes	No	Yes	No	No	No	Yes	No	Yes
526	No	Yes	No	General medicine	City	Proximity	3 = Agree	3 = Agree	3 = Agree	3 = Agree	3 = Agree	3 = Agree	3 = Agree	Diagnostic, treatment	Yes	Yes	Yes	No	No	Yes	No	No	Yes	No	No	Yes	No	No	No	No	Yes	No	No	Yes	Yes	Yes	No	Yes	No	No	Yes	No	No	No	No	Yes	Yes	No	Yes
527	No	Yes	No	bobology	cut	bite	3 = Agree	1 = Strongly Disagree	1 = Strongly Disagree	1 = Strongly Disagree	2 = Disagree	2 = Disagree	1 = Strongly Disagree	Drug dispensing and administration	No	No	No	No	No	Yes	No	No	Yes	No	Yes	Yes	No	No	No	Yes	No	No	Yes	Yes	Yes	No	No	No	Yes	No	No	Yes	Yes	Yes	Yes	No	Yes	No	No
528	No	Yes	No	Supported	First aid	Prevention	2 = Disagree	2 = Disagree	4 = Strongly Agree	4 = Strongly Agree	4 = Strongly Agree	1 = Strongly Disagree	2 = Disagree	Orientation in the healthcare system	No	No	No	No	Yes	Yes	No	Yes	Yes	No	No	Yes	No	No	No	Yes	Yes	No	No	Yes	No	No	No	No	Yes	No	No	No	Yes	Yes	No	No	Yes	No	Yes
529	No	Yes	No	Bobology	Basics	Recurring	4 = Strongly Agree	4 = Strongly Agree	4 = Strongly Agree	4 = Strongly Agree	4 = Strongly Agree	4 = Strongly Agree	4 = Strongly Agree	Diagnostic, treatment	No	No	No	No	No	Yes	Yes	No	Yes	No	No	Yes	No	No	No	Yes	Yes	No	No	Yes	Yes	No	No	Yes	Yes	Yes	No	Yes	Yes	Yes	Yes	Yes	Yes	No	No
530	No	Yes	No	prevention	course of care	pluripro	3 = Agree	4 = Strongly Agree	4 = Strongly Agree	4 = Strongly Agree	3 = Agree	3 = Agree	4 = Strongly Agree	Prevention, screening	No	No	Yes	No	No	Yes	Yes	Yes	Yes	No	Yes	Yes	No	No	No	Yes	Yes	No	No	Yes	Yes	No	No	Yes	Yes	Yes	Yes	No	Yes	No	Yes	Yes	Yes	No	Yes
531	No	Yes	No	emergency	doctor	daily	2 = Disagree	4 = Strongly Agree	3 = Agree	1 = Strongly Disagree	1 = Strongly Disagree	4 = Strongly Agree	1 = Strongly Disagree	Patient follow up	Yes	No	No	No	Yes	Yes	No	Yes	Yes	No	No	Yes	No	No	No	No	No	No	Yes	Yes	Yes	No	No	No	No	No	No	No	No	Yes	Yes	Yes	Yes	No	No
532	No	Yes	No	listen	bobology	prevention	4 = Strongly Agree	4 = Strongly Agree	4 = Strongly Agree	2 = Disagree	4 = Strongly Agree	2 = Disagree	4 = Strongly Agree	Diagnostic, treatment	No	No	No	No	Yes	Yes	No	Yes	Yes	No	Yes	Yes	No	No	No	Yes	Yes	No	Yes	Yes	Yes	No	No	No	Yes	Yes	No	Yes	Yes	Yes	Yes	Yes	Yes	No	No
533	No	Yes	No	First line care	Emergency care	Temporary care for the time of better care	2 = Disagree	4 = Strongly Agree	4 = Strongly Agree	4 = Strongly Agree	4 = Strongly Agree	3 = Agree	3 = Agree	Prevention, screening	Yes	Yes	Yes	No	Yes	Yes	Yes	Yes	Yes	Yes	Yes	Yes	Yes	Yes	No	Yes	Yes	No	Yes	Yes	Yes	No	No	Yes	Yes	No	No	Yes	Yes	Yes	Yes	Yes	Yes	Yes	Yes
534	No	Yes	No	essential	prevention	simple	3 = Agree	4 = Strongly Agree	4 = Strongly Agree	4 = Strongly Agree	4 = Strongly Agree	4 = Strongly Agree	4 = Strongly Agree	Education to healthcare	No	No	Yes	No	No	Yes	No	No	No	No	No	Yes	No	No	No	No	No	No	No	No	Yes	No	No	No	No	Yes	No	No	No	Yes	Yes	Yes	Yes	Yes	Yes
535	No	Yes	No	for everyone	rapid response	proximity	4 = Strongly Agree	4 = Strongly Agree	4 = Strongly Agree	4 = Strongly Agree	4 = Strongly Agree	3 = Agree	3 = Agree	Prevention, screening	Yes	Yes	Yes	No	No	Yes	Yes	Yes	Yes	No	No	Yes	Yes	Yes	No	Yes	No	No	Yes	Yes	Yes	No	Yes	Yes	No	No	No	Yes	Yes	Yes	Yes	Yes	Yes	No	No
536	No	Yes	No	care	city	course	3 = Agree	4 = Strongly Agree	3 = Agree	3 = Agree	4 = Strongly Agree	3 = Agree	4 = Strongly Agree	Pharmaceutical advice	Yes	Yes	Yes	Yes	Yes	Yes	Yes	Yes	Yes	Yes	Yes	Yes	Yes	Yes	Yes	Yes	Yes	Yes	No	Yes	Yes	Yes	Yes	Yes	No	Yes	Yes	Yes	Yes	Yes	No	Yes	Yes	Yes	Yes
537	No	No	No	Emergency	Survival	Prevention	4 = Strongly Agree	2 = Disagree	3 = Agree	3 = Agree	3 = Agree	2 = Disagree	1 = Strongly Disagree	Diagnostic, treatment	No	Yes	No	No	No	Yes	No	No	Yes	No	No	No	No	No	No	Yes	No	No	Yes	Yes	Yes	No	No	No	Yes	Yes	No	No	Yes	No	Yes	No	Yes	No	No
538	No	Yes	No	accessibility	referral of the patient to other more appropriate care	patient safety	4 = Strongly Agree	4 = Strongly Agree	4 = Strongly Agree	3 = Agree	4 = Strongly Agree	2 = Disagree	2 = Disagree	Diagnostic, treatment	Yes	No	No	Yes	Yes	Yes	No	No	Yes	No	Yes	Yes	Yes	No	No	Yes	No	No	Yes	Yes	Yes	No	No	No	No	No	No	Yes	Yes	Yes	Yes	No	Yes	No	No
539	No	Yes	No	PREVENTION	AMBULATORY	COMMUNITY	4 = Strongly Agree	3 = Agree	4 = Strongly Agree	4 = Strongly Agree	3 = Agree	3 = Agree	3 = Agree	Prevention, screening	Yes	No	Yes	No	No	Yes	No	No	Yes	No	No	Yes	No	No	No	Yes	No	No	Yes	Yes	Yes	No	No	Yes	No	No	No	No	No	Yes	Yes	No	Yes	No	No
540	No	Yes	No	emergency	first aid	cure	3 = Agree	4 = Strongly Agree	4 = Strongly Agree	4 = Strongly Agree	3 = Agree	3 = Agree	4 = Strongly Agree	Drug dispensing and administration	Yes	Yes	No	No	No	Yes	No	Yes	Yes	No	No	Yes	No	No	No	Yes	Yes	No	Yes	Yes	Yes	No	No	No	Yes	Yes	No	No	Yes	No	Yes	No	Yes	Yes	Yes
541	No	Yes	No	easy access	80% of questions have immediate answers	prevention	4 = Strongly Agree	4 = Strongly Agree	4 = Strongly Agree	4 = Strongly Agree	2 = Disagree	3 = Agree	4 = Strongly Agree	Diagnostic, treatment	No	No	No	No	Yes	Yes	Yes	Yes	Yes	No	Yes	Yes	No	No	No	No	Yes	No	No	Yes	Yes	No	No	Yes	No	Yes	Yes	Yes	No	Yes	No	Yes	Yes	No	Yes
542	No	No	No	FEED	HYGIENE	LOVE	1 = Strongly Disagree	2 = Disagree	3 = Agree	4 = Strongly Agree	3 = Agree	3 = Agree	2 = Disagree	Education to healthcare	Yes	No	Yes	No	Yes	Yes	No	No	No	No	Yes	Yes	No	No	No	No	Yes	Yes	No	No	Yes	No	No	No	No	Yes	No	Yes	No	Yes	Yes	Yes	Yes	No	No
543	No	Yes	Yes	Coordination	referral	Consultation	4 = Strongly Agree	4 = Strongly Agree	4 = Strongly Agree	4 = Strongly Agree	4 = Strongly Agree	4 = Strongly Agree	4 = Strongly Agree	Pharmaceutical advice	Yes	No	Yes	Yes	Yes	Yes	Yes	Yes	Yes	Yes	Yes	Yes	Yes	Yes	Yes	Yes	Yes	No	Yes	Yes	Yes	No	Yes	Yes	No	No	Yes	No	Yes	Yes	Yes	No	Yes	Yes	No
544	No	Yes	No	Unexpected	First resort	To reassure	4 = Strongly Agree	4 = Strongly Agree	4 = Strongly Agree	4 = Strongly Agree	4 = Strongly Agree	4 = Strongly Agree	4 = Strongly Agree	Orientation in the healthcare system	Yes	No	No	No	No	Yes	No	No	Yes	No	No	Yes	No	No	No	Yes	No	No	Yes	Yes	No	Yes	No	No	No	No	No	Yes	Yes	No	Yes	No	No	No	No
545	No	Yes	No	better access to care for the sick	consultation of professionals		3 = Agree	4 = Strongly Agree	3 = Agree	2 = Disagree	4 = Strongly Agree	4 = Strongly Agree	1 = Strongly Disagree	Pharmaceutical advice	No	No	No	Yes	No	Yes	No	Yes	Yes	No	Yes	Yes	Yes	No	Yes	Yes	Yes	No	Yes	Yes	Yes	Yes	Yes	Yes	Yes	Yes	No	No	Yes	Yes	Yes	No	Yes	Yes	No
546	No	Yes	Yes	Availablity	Journey	Interprofessional	4 = Strongly Agree	4 = Strongly Agree	3 = Agree	3 = Agree	4 = Strongly Agree	4 = Strongly Agree	3 = Agree	Orientation in the healthcare system	Yes	Yes	Yes	No	Yes	Yes	Yes	No	Yes	No	No	Yes	No	Yes	No	Yes	Yes	Yes	No	Yes	Yes	Yes	Yes	Yes	Yes	Yes	Yes	Yes	Yes	Yes	Yes	Yes	Yes	No	No
547	No	Yes	No	Human contact	Global support	practical adjustment	4 = Strongly Agree	4 = Strongly Agree	4 = Strongly Agree	4 = Strongly Agree	4 = Strongly Agree	4 = Strongly Agree	4 = Strongly Agree	Education to healthcare	Yes	Yes	Yes	No	Yes	Yes	Yes	Yes	Yes	No	Yes	Yes	No	No	No	No	Yes	Yes	No	Yes	Yes	Yes	No	Yes	Yes	Yes	Yes	Yes	Yes	Yes	Yes	Yes	Yes	Yes	Yes
548	No	Yes	No	Prevention	Accompaniement	Listen	2 = Disagree	4 = Strongly Agree	4 = Strongly Agree	4 = Strongly Agree	3 = Agree	4 = Strongly Agree	1 = Strongly Disagree	Patient follow up	Yes	No	Yes	No	No	No	Yes	Yes	Yes	No	Yes	Yes	No	Yes	No	No	No	No	No	Yes	No	No	No	Yes	No	No	Yes	No	No	Yes	No	No	Yes	No	Yes
549	No	Yes	No	Prevention	Education	Promotion	1 = Strongly Disagree	3 = Agree	4 = Strongly Agree	4 = Strongly Agree	3 = Agree	2 = Disagree	1 = Strongly Disagree	Prevention, screening	No	No	No	Yes	Yes	No	No	Yes	Yes	Yes	Yes	Yes	Yes	No	Yes	No	Yes	No	No	Yes	Yes	Yes	Yes	Yes	No	Yes	No	No	No	Yes	No	Yes	Yes	Yes	No
550	No	Yes	No	course of care	prevention	accompaniement	4 = Strongly Agree	4 = Strongly Agree	4 = Strongly Agree	4 = Strongly Agree	4 = Strongly Agree	4 = Strongly Agree	4 = Strongly Agree	Education to healthcare	No	No	No	Yes	Yes	Yes	Yes	Yes	Yes	Yes	Yes	Yes	Yes	Yes	Yes	Yes	Yes	Yes	Yes	Yes	Yes	Yes	No	Yes	Yes	Yes	Yes	Yes	No	Yes	No	Yes	Yes	Yes	Yes
551	No	Yes	No	Prevention	Information		2 = Disagree	4 = Strongly Agree	4 = Strongly Agree	4 = Strongly Agree	4 = Strongly Agree	4 = Strongly Agree	2 = Disagree	Education to healthcare	No	No	No	No	No	No	No	No	Yes	No	Yes	Yes	Yes	No	No	No	Yes	No	No	No	Yes	No	No	Yes	No	Yes	No	No	No	Yes	No	Yes	Yes	Yes	Yes
552	No	Yes	No	Prevention	Access to medicines	Access to medical professionals	3 = Agree	4 = Strongly Agree	4 = Strongly Agree	4 = Strongly Agree	3 = Agree	4 = Strongly Agree	4 = Strongly Agree	Patient follow up	Yes	Yes	Yes	Yes	Yes	Yes	Yes	No	Yes	Yes	Yes	Yes	Yes	Yes	Yes	Yes	Yes	No	Yes	Yes	Yes	Yes	Yes	Yes	Yes	Yes	Yes	Yes	Yes	Yes	Yes	Yes	Yes	Yes	Yes
553	No	Yes	No	Prevention	Proximity	Awareness	2 = Disagree	4 = Strongly Agree	4 = Strongly Agree	4 = Strongly Agree	3 = Agree	4 = Strongly Agree	3 = Agree	Prevention, screening	Yes	No	Yes	Yes	Yes	Yes	Yes	Yes	Yes	Yes	Yes	Yes	No	Yes	No	No	Yes	No	No	Yes	Yes	No	No	Yes	No	Yes	Yes	Yes	No	Yes	No	Yes	Yes	Yes	No
554	No	Yes	No	first aid	proximity	availablity	4 = Strongly Agree	4 = Strongly Agree	2 = Disagree	2 = Disagree	4 = Strongly Agree	4 = Strongly Agree	4 = Strongly Agree	Diagnostic, treatment	No	No	No	No	Yes	Yes	Yes	No	Yes	No	No	Yes	No	No	No	No	Yes	No	Yes	Yes	Yes	No	No	No	No	No	No	No	Yes	No	Yes	Yes	Yes	No	No
555	No	Yes	No	essentials	take care of the person	essestial	4 = Strongly Agree	3 = Agree	4 = Strongly Agree	3 = Agree	4 = Strongly Agree	4 = Strongly Agree	3 = Agree	Patient follow up	No	No	No	Yes	Yes	Yes	Yes	No	Yes	Yes	Yes	Yes	Yes	No	No	Yes	Yes	No	Yes	Yes	Yes	No	No	Yes	Yes	Yes	No	No	Yes	No	No	Yes	Yes	Yes	No
556	No	Yes	No	Uncertainty	Listen	Coordination	3 = Agree	4 = Strongly Agree	4 = Strongly Agree	4 = Strongly Agree	4 = Strongly Agree	4 = Strongly Agree	2 = Disagree	Prevention, screening	Yes	No	Yes	No	No	Yes	Yes	Yes	Yes	No	No	Yes	Yes	Yes	No	No	Yes	No	Yes	Yes	Yes	No	No	Yes	Yes	Yes	Yes	Yes	No	Yes	Yes	Yes	Yes	No	Yes
557	No	Yes	No	primary care medicine	general medicine	referent	3 = Agree	4 = Strongly Agree	4 = Strongly Agree	4 = Strongly Agree	4 = Strongly Agree	4 = Strongly Agree	4 = Strongly Agree	Prevention, screening	Yes	No	Yes	No	Yes	Yes	Yes	Yes	Yes	Yes	Yes	Yes	No	Yes	Yes	Yes	Yes	No	Yes	Yes	Yes	Yes	Yes	Yes	Yes	Yes	Yes	Yes	Yes	Yes	Yes	Yes	Yes	Yes	Yes
558	No	Yes	No	Health	Essential	Accessible	3 = Agree	3 = Agree	2 = Disagree	2 = Disagree	1 = Strongly Disagree	3 = Agree	3 = Agree	Diagnostic, treatment	Yes	Yes	Yes	Yes	Yes	Yes	Yes	Yes	Yes	Yes	Yes	Yes	Yes	Yes	Yes	Yes	Yes	Yes	Yes	Yes	Yes	Yes	Yes	Yes	Yes	Yes	Yes	Yes	Yes	Yes	Yes	Yes	No	Yes	Yes
559	No	Yes	No	physical	mental	social	4 = Strongly Agree	4 = Strongly Agree	4 = Strongly Agree	4 = Strongly Agree	3 = Agree	4 = Strongly Agree	3 = Agree	Education to healthcare	Yes	Yes	Yes	Yes	Yes	Yes	Yes	Yes	Yes	Yes	Yes	Yes	Yes	Yes	Yes	Yes	Yes	Yes	Yes	No	Yes	No	No	Yes	Yes	Yes	Yes	Yes	Yes	Yes	No	Yes	Yes	Yes	Yes
560	No	Yes	No	Health institution	Access to medicines	Hospital	4 = Strongly Agree	3 = Agree	3 = Agree	4 = Strongly Agree	4 = Strongly Agree	3 = Agree	4 = Strongly Agree	Diagnostic, treatment	Yes	Yes	Yes	Yes	Yes	Yes	Yes	Yes	Yes	Yes	Yes	Yes	Yes	Yes	Yes	No	Yes	No	Yes	Yes	Yes	No	Yes	Yes	Yes	Yes	No	Yes	Yes	Yes	Yes	No	Yes	Yes	No
561	No	Yes	No	essentials	universally accessible	spirit of self-determination and self-responsibility	4 = Strongly Agree	4 = Strongly Agree	4 = Strongly Agree	4 = Strongly Agree	4 = Strongly Agree	4 = Strongly Agree	4 = Strongly Agree	Education to healthcare	No	No	No	No	No	Yes	No	Yes	Yes	No	Yes	Yes	No	No	No	No	No	No	No	Yes	Yes	No	No	Yes	No	No	Yes	No	No	Yes	No	Yes	Yes	No	Yes
562	No	Yes	No	Prevention	Treatment	rehabilitation	3 = Agree	4 = Strongly Agree	4 = Strongly Agree	4 = Strongly Agree	3 = Agree	3 = Agree	1 = Strongly Disagree	Education to healthcare	No	No	No	No	No	No	No	Yes	Yes	No	No	Yes	No	No	No	No	No	No	No	Yes	No	No	No	Yes	Yes	No	No	No	No	Yes	No	No	Yes	No	No
563	No	Yes	No	essential	accessible	universal	4 = Strongly Agree	4 = Strongly Agree	4 = Strongly Agree	4 = Strongly Agree	3 = Agree	3 = Agree	4 = Strongly Agree	Diagnostic, treatment	Yes	No	No	Yes	Yes	Yes	Yes	No	Yes	Yes	Yes	Yes	Yes	Yes	Yes	Yes	Yes	No	Yes	Yes	Yes	Yes	Yes	Yes	Yes	Yes	Yes	Yes	Yes	Yes	Yes	Yes	Yes	Yes	No
564	No	Yes	No	first remedies	interprofessionality	cooperation	4 = Strongly Agree	4 = Strongly Agree	4 = Strongly Agree	4 = Strongly Agree	4 = Strongly Agree	3 = Agree	4 = Strongly Agree	Orientation in the healthcare system	Yes	No	Yes	No	Yes	Yes	Yes	Yes	Yes	Yes	Yes	Yes	Yes	Yes	No	Yes	Yes	Yes	Yes	Yes	Yes	No	No	Yes	Yes	No	Yes	Yes	Yes	Yes	Yes	Yes	Yes	No	Yes
565	No	Yes	No	Medicine	Surgery	Symptom	4 = Strongly Agree	4 = Strongly Agree	3 = Agree	2 = Disagree	2 = Disagree	2 = Disagree	3 = Agree	Prevention, screening	No	Yes	No	Yes	Yes	Yes	Yes	No	Yes	Yes	Yes	Yes	Yes	No	Yes	Yes	Yes	No	Yes	Yes	No	No	Yes	No	No	Yes	No	No	Yes	No	Yes	Yes	Yes	Yes	No
566	No	Yes	No	bobology	sorting	pharmacy	3 = Agree	4 = Strongly Agree	4 = Strongly Agree	4 = Strongly Agree	4 = Strongly Agree	3 = Agree	3 = Agree	Pharmaceutical advice	No	No	No	No	Yes	Yes	No	No	Yes	No	No	Yes	No	No	No	Yes	No	No	No	Yes	Yes	No	No	No	Yes	No	No	No	Yes	No	No	No	Yes	No	Yes
567	No	Yes	No	Orientation	Supported	Unscheduled care	4 = Strongly Agree	4 = Strongly Agree	3 = Agree	2 = Disagree	4 = Strongly Agree	3 = Agree	3 = Agree	Orientation in the healthcare system	Yes	No	No	No	No	Yes	Yes	Yes	Yes	No	Yes	Yes	No	No	No	No	Yes	Yes	Yes	Yes	Yes	Yes	No	Yes	Yes	No	No	No	Yes	Yes	Yes	No	No	No	Yes
568	No	No	No	Prevention	Collective	Health	2 = Disagree	3 = Agree	4 = Strongly Agree	4 = Strongly Agree	3 = Agree	3 = Agree	2 = Disagree	Education to healthcare	Yes	No	Yes	Yes	Yes	Yes	Yes	Yes	Yes	No	Yes	Yes	No	Yes	No	No	Yes	No	No	Yes	Yes	Yes	No	Yes	No	Yes	No	Yes	No	No	No	No	Yes	No	Yes
569	No	Yes	No	Accessibility	Proximity	Regulation of care	2 = Disagree	4 = Strongly Agree	4 = Strongly Agree	4 = Strongly Agree	4 = Strongly Agree	4 = Strongly Agree	2 = Disagree	Orientation in the healthcare system	Yes	No	No	No	Yes	Yes	Yes	No	Yes	No	Yes	Yes	Yes	No	No	Yes	Yes	Yes	Yes	Yes	No	Yes	No	Yes	Yes	No	Yes	No	Yes	No	Yes	No	Yes	No	No
570	No	Yes	No	Accessible	Quality	Multiprofessional	4 = Strongly Agree	3 = Agree	4 = Strongly Agree	3 = Agree	4 = Strongly Agree	3 = Agree	4 = Strongly Agree	Orientation in the healthcare system	Yes	No	Yes	No	Yes	Yes	Yes	Yes	Yes	No	Yes	Yes	No	Yes	No	No	Yes	No	No	Yes	Yes	No	No	Yes	No	No	No	Yes	No	Yes	No	Yes	Yes	No	Yes
571	No	Yes	No	Accessibility	Organization	Health	4 = Strongly Agree	4 = Strongly Agree	4 = Strongly Agree	4 = Strongly Agree	4 = Strongly Agree	3 = Agree	4 = Strongly Agree	Prevention, screening	Yes	Yes	Yes	No	Yes	Yes	Yes	Yes	Yes	No	No	Yes	No	Yes	No	Yes	Yes	No	No	Yes	Yes	Yes	No	Yes	No	No	Yes	No	Yes	Yes	Yes	No	Yes	No	Yes
572	No	Yes	No	Prevention	Populations	Preservation	3 = Agree	4 = Strongly Agree	4 = Strongly Agree	4 = Strongly Agree	4 = Strongly Agree	4 = Strongly Agree	3 = Agree	Education to healthcare	Yes	No	No	Yes	Yes	Yes	Yes	Yes	Yes	Yes	Yes	Yes	No	Yes	No	Yes	Yes	No	No	Yes	Yes	Yes	No	Yes	No	Yes	Yes	No	Yes	Yes	Yes	Yes	Yes	Yes	No
573	No	Yes	No	follow up	coordination	city ​​care	4 = Strongly Agree	4 = Strongly Agree	4 = Strongly Agree	4 = Strongly Agree	4 = Strongly Agree	4 = Strongly Agree	4 = Strongly Agree	Diagnostic, treatment	Yes	Yes	Yes	No	Yes	Yes	Yes	No	Yes	No	No	Yes	Yes	Yes	No	No	Yes	Yes	No	No	Yes	No	No	No	No	No	No	No	No	No	No	No	Yes	No	No
574	No	Yes	No	medical staff	population	access	4 = Strongly Agree	4 = Strongly Agree	4 = Strongly Agree	4 = Strongly Agree	3 = Agree	3 = Agree	4 = Strongly Agree	Diagnostic, treatment	Yes	No	No	No	No	Yes	No	No	Yes	No	No	Yes	No	No	No	Yes	Yes	No	Yes	Yes	Yes	Yes	No	Yes	Yes	Yes	No	Yes	Yes	Yes	Yes	Yes	Yes	No	No
575	No	Yes	No	accessibility	prevention	orientation	4 = Strongly Agree	4 = Strongly Agree	4 = Strongly Agree	4 = Strongly Agree	4 = Strongly Agree	4 = Strongly Agree	4 = Strongly Agree	Prevention, screening	Yes	No	No	No	Yes	Yes	Yes	Yes	Yes	No	Yes	Yes	No	Yes	No	No	Yes	No	No	Yes	Yes	No	No	Yes	No	No	Yes	No	No	Yes	No	Yes	Yes	No	Yes
576	No	Yes	No	first resort	ambulatory	first contact	3 = Agree	4 = Strongly Agree	4 = Strongly Agree	3 = Agree	4 = Strongly Agree	2 = Disagree	2 = Disagree	Orientation in the healthcare system	No	No	No	No	No	No	No	No	Yes	No	Yes	Yes	No	No	No	Yes	No	No	No	Yes	Yes	No	No	No	No	No	No	No	Yes	No	No	No	Yes	No	Yes
577	No	Yes	No	holistic medicine	Sorting	Management of non-complexity	3 = Agree	3 = Agree	4 = Strongly Agree	4 = Strongly Agree	4 = Strongly Agree	3 = Agree	4 = Strongly Agree	Patient follow up	Yes	No	Yes	No	Yes	Yes	Yes	No	Yes	No	Yes	Yes	Yes	Yes	Yes	No	Yes	Yes	No	Yes	Yes	Yes	Yes	Yes	No	Yes	Yes	Yes	Yes	Yes	Yes	Yes	Yes	Yes	No
578	No	No	No	Proximity	First resort	Generals	4 = Strongly Agree	4 = Strongly Agree	4 = Strongly Agree	4 = Strongly Agree	4 = Strongly Agree	4 = Strongly Agree	4 = Strongly Agree	Patient follow up	No	No	No	No	No	Yes	No	No	Yes	No	Yes	Yes	No	No	No	No	No	No	No	Yes	Yes	No	No	No	No	No	No	Yes	No	No	Yes	Yes	Yes	Yes	No
579	No	Yes	No	bobology	emergency	injury	2 = Disagree	4 = Strongly Agree	4 = Strongly Agree	4 = Strongly Agree	4 = Strongly Agree	3 = Agree	2 = Disagree	Pharmaceutical advice	Yes	Yes	Yes	No	No	No	No	No	Yes	No	No	Yes	No	No	No	Yes	No	No	Yes	Yes	Yes	No	No	Yes	Yes	No	No	No	Yes	Yes	Yes	No	Yes	No	Yes
580	No	Yes	No	Nursing	Bandages	Injection	1 = Strongly Disagree	1 = Strongly Disagree	4 = Strongly Agree	4 = Strongly Agree	4 = Strongly Agree	1 = Strongly Disagree	3 = Agree	Education to healthcare	Yes	Yes	No	No	No	Yes	No	No	Yes	No	No	No	No	Yes	No	Yes	Yes	No	Yes	Yes	Yes	No	No	No	Yes	No	No	No	Yes	No	Yes	Yes	No	No	No
581	No	Yes	No	Availablity	Skill	Humility	4 = Strongly Agree	4 = Strongly Agree	3 = Agree	4 = Strongly Agree	4 = Strongly Agree	4 = Strongly Agree	4 = Strongly Agree	Orientation in the healthcare system	Yes	Yes	Yes	Yes	Yes	Yes	Yes	Yes	Yes	Yes	Yes	Yes	Yes	Yes	Yes	Yes	Yes	Yes	Yes	Yes	Yes	Yes	Yes	Yes	Yes	Yes	Yes	Yes	Yes	Yes	Yes	Yes	Yes	Yes	Yes
582	No	Yes	No	diagnostic	treatment	referral to another health professional if necessary	4 = Strongly Agree	4 = Strongly Agree	4 = Strongly Agree	4 = Strongly Agree	4 = Strongly Agree	2 = Disagree	4 = Strongly Agree	Diagnostic, treatment	No	No	No	No	Yes	Yes	No	Yes	Yes	No	Yes	Yes	No	No	No	Yes	No	No	Yes	Yes	Yes	No	No	No	Yes	No	No	Yes	Yes	Yes	Yes	No	Yes	No	No
583	No	Yes	No	First line	supported	interprofessionality	4 = Strongly Agree	4 = Strongly Agree	4 = Strongly Agree	3 = Agree	4 = Strongly Agree	3 = Agree	4 = Strongly Agree	Orientation in the healthcare system	Yes	No	Yes	No	No	Yes	Yes	Yes	Yes	No	No	Yes	No	Yes	Yes	Yes	Yes	No	Yes	Yes	Yes	Yes	Yes	No	Yes	No	Yes	No	Yes	Yes	No	Yes	Yes	No	Yes
584	No	Yes	No	First resort	Proximity	Follow up	4 = Strongly Agree	3 = Agree	4 = Strongly Agree	4 = Strongly Agree	4 = Strongly Agree	4 = Strongly Agree	4 = Strongly Agree	Patient follow up	Yes	Yes	Yes	No	Yes	Yes	Yes	Yes	Yes	No	Yes	Yes	Yes	Yes	Yes	No	Yes	Yes	No	Yes	Yes	Yes	Yes	Yes	No	No	Yes	Yes	Yes	Yes	Yes	Yes	Yes	Yes	Yes
585	No	Yes	No	for everyone	essential care	accessible	1 = Strongly Disagree	2 = Disagree	1 = Strongly Disagree	1 = Strongly Disagree	1 = Strongly Disagree	1 = Strongly Disagree	1 = Strongly Disagree	Diagnostic, treatment	No	No	No	Yes	Yes	Yes	Yes	No	Yes	Yes	Yes	No	Yes	Yes	Yes	Yes	Yes	No	Yes	Yes	Yes	Yes	Yes	Yes	Yes	Yes	Yes	Yes	Yes	Yes	Yes	Yes	Yes	Yes	Yes
[truncated: 7 more columns]
